# Supplementary material for: Femorbiona gen. nov., a new genus of sac spiders (Araneae, Clubionidae) from Southeast Asia
Source: Zookeys. 2021 Jul 30;1052:25–41. doi: 10.3897/zookeys.1052.66803 (PMC8346418; doi:10.3897/zookeys.1052.66803)
Supplement: XML Treatment for Femorbiona [file zookeys.1052.66803-treatment1.xml]

<!DOCTYPE tp:taxon-treatment
  PUBLIC "-//TaxonX//DTD Taxonomic Treatment Publishing DTD v0 20100105//EN" "tax-treatment-NSO.dtd">
<tp:taxon-treatment xmlns:tp="http://www.plazi.org/taxpub"><tp:treatment-meta><kwd-group><label>Taxon classification</label><kwd><named-content xmlns:xlink="http://www.w3.org/1999/xlink" content-type="kingdom">Animalia</named-content></kwd><kwd><named-content xmlns:xlink="http://www.w3.org/1999/xlink" content-type="order">Araneae</named-content></kwd><kwd><named-content xmlns:xlink="http://www.w3.org/1999/xlink" content-type="family">Clubionidae</named-content></kwd></kwd-group><mixed-citation publication-type="journal"><person-group><name><surname>Zhang</surname><given-names>Jianshuang</given-names></name><name><surname>Yu</surname><given-names>Hao</given-names></name><name><surname>Li</surname><given-names>Shuqiang</given-names></name></person-group><article-title><italic><tp:taxon-name><tp:taxon-name-part taxon-name-part-type="genus" reg="Femorbiona">Femorbiona</tp:taxon-name-part></tp:taxon-name></italic> gen. nov., a new genus of sac spiders (<tp:taxon-name><tp:taxon-name-part taxon-name-part-type="order">Araneae</tp:taxon-name-part></tp:taxon-name>, <tp:taxon-name><tp:taxon-name-part taxon-name-part-type="family">Clubionidae</tp:taxon-name-part></tp:taxon-name>) from Southeast Asia</article-title><source>Zookeys</source><day>30</day><month>7</month><year>2021</year><volume>1052</volume><fpage>25</fpage><lpage>41</lpage><pub-id pub-id-type="doi">10.3897/zookeys.1052.66803</pub-id></mixed-citation></tp:treatment-meta><tp:nomenclature><tp:taxon-name><object-id xmlns:xlink="http://www.w3.org/1999/xlink" content-type="arpha" xlink:type="simple">C5B4D2E5-E51B-51BC-9BC2-63442FB27BE3</object-id>
              <tp:taxon-name-part taxon-name-part-type="genus" reg="Femorbiona">Femorbiona</tp:taxon-name-part>
              <object-id xmlns:xlink="http://www.w3.org/1999/xlink" content-type="zoobank" xlink:type="simple">http://zoobank.org/37400162-2D7D-4168-8C80-34422CC75BF2</object-id>
            </tp:taxon-name><tp:taxon-authority>Yu &amp; Li</tp:taxon-authority><tp:taxon-status xmlns:xlink="http://www.w3.org/1999/xlink" xlink:type="simple">gen. nov.</tp:taxon-status></tp:nomenclature><tp:treatment-sec sec-type="type species" id="SECID0EDAAE"><title>Type species.</title><p><italic><tp:taxon-name><tp:taxon-name-part taxon-name-part-type="genus" reg="Clubiona">Clubiona</tp:taxon-name-part> <tp:taxon-name-part taxon-name-part-type="species" reg="brachyptera">brachyptera</tp:taxon-name-part></tp:taxon-name></italic> Zhu &amp; Chen, 2012 from Hainan, China.</p></tp:treatment-sec><tp:treatment-sec sec-type="diagnosis" id="SECID0EUAAE"><title>Diagnosis.</title><p><italic><tp:taxon-name><tp:taxon-name-part taxon-name-part-type="genus" reg="Femorbiona">Femorbiona</tp:taxon-name-part></tp:taxon-name></italic> gen. nov. differs from <italic><tp:taxon-name><tp:taxon-name-part taxon-name-part-type="genus" reg="Clubiona">Clubiona</tp:taxon-name-part></tp:taxon-name></italic> sensu stricto by: a femoral apophysis (<abbrev xmlns:xlink="http://www.w3.org/1999/xlink" xlink:title="femoral apophysis" id="ABBRID0EIBAE" xlink:type="simple">FA</abbrev>) and prolateral patellar apophysis (<abbrev xmlns:xlink="http://www.w3.org/1999/xlink" xlink:title="prolateral patellar apophysis" id="ABBRID0EMBAE" xlink:type="simple">PPA</abbrev>) on the male palp (vs. lacking in <italic><tp:taxon-name><tp:taxon-name-part taxon-name-part-type="genus" reg="Clubiona">Clubiona</tp:taxon-name-part></tp:taxon-name></italic>); male palpal tibia with a ventral apophysis (<abbrev xmlns:xlink="http://www.w3.org/1999/xlink" xlink:title="ventral apophysis" id="ABBRID0EXBAE" xlink:type="simple">VTA</abbrev>) but without a retrolateral apophysis (<abbrev xmlns:xlink="http://www.w3.org/1999/xlink" xlink:title="retrolateral apophysis" id="ABBRID0E2BAE" xlink:type="simple">RTA</abbrev>) (vs. <abbrev xmlns:xlink="http://www.w3.org/1999/xlink" xlink:title="ventral tibial apophysis" id="ABBRID0E6BAE" xlink:type="simple">VTA</abbrev> absent and <abbrev xmlns:xlink="http://www.w3.org/1999/xlink" xlink:title="retrolateral apophysis" id="ABBRID0EDCAE" xlink:type="simple">RTA</abbrev> well developed in <italic><tp:taxon-name><tp:taxon-name-part taxon-name-part-type="genus" reg="Clubiona">Clubiona</tp:taxon-name-part></tp:taxon-name></italic>); an inflated tegulum (vs. tegulum relatively flat in <italic><tp:taxon-name><tp:taxon-name-part taxon-name-part-type="genus" reg="Clubiona">Clubiona</tp:taxon-name-part></tp:taxon-name></italic>); an indistinct, non-meandering sperm duct (vs. distinct and meandering in <italic><tp:taxon-name><tp:taxon-name-part taxon-name-part-type="genus" reg="Clubiona">Clubiona</tp:taxon-name-part></tp:taxon-name></italic>). Females of <italic><tp:taxon-name><tp:taxon-name-part taxon-name-part-type="genus" reg="Femorbiona">Femorbiona</tp:taxon-name-part></tp:taxon-name></italic> gen. nov. differ from those of <italic><tp:taxon-name><tp:taxon-name-part taxon-name-part-type="genus" reg="Clubiona">Clubiona</tp:taxon-name-part></tp:taxon-name></italic> sensu stricto by having tubular spermathecae (vs. subglobular or oval) and shorter copulatory ducts.</p><p>The male of <italic><tp:taxon-name><tp:taxon-name-part taxon-name-part-type="genus" reg="Femorbiona">Femorbiona</tp:taxon-name-part></tp:taxon-name></italic> gen. nov. also resembles species of the <italic><tp:taxon-name><tp:taxon-name-part taxon-name-part-type="genus" reg="Clubiona">C.</tp:taxon-name-part> <tp:taxon-name-part taxon-name-part-type="species" reg="corticalis">corticalis</tp:taxon-name-part></tp:taxon-name></italic> group by the enlarged and protruded tegulum and indistinct sperm duct, but it can be easily distinguished by the femoral and patellar apophyses (Fig. <xref ref-type="fig" rid="F7">7</xref>) (vs. palpal femur and patella unmodified in <italic><tp:taxon-name><tp:taxon-name-part taxon-name-part-type="genus" reg="Clubiona"/><tp:taxon-name-part taxon-name-part-type="species" reg="corticalis">corticalis</tp:taxon-name-part></tp:taxon-name></italic>-group species) and the absence of an <abbrev xmlns:xlink="http://www.w3.org/1999/xlink" xlink:title="retrolateral apophysis" id="ABBRID0EMEAE" xlink:type="simple">RTA</abbrev> (vs. present in <italic><tp:taxon-name><tp:taxon-name-part taxon-name-part-type="genus" reg="Clubiona"/><tp:taxon-name-part taxon-name-part-type="species" reg="corticalis">corticalis</tp:taxon-name-part></tp:taxon-name></italic>-group species). The female of <italic><tp:taxon-name><tp:taxon-name-part taxon-name-part-type="genus" reg="Femorbiona">Femorbiona</tp:taxon-name-part></tp:taxon-name></italic> gen. nov. can be easily separated from all <italic><tp:taxon-name><tp:taxon-name-part taxon-name-part-type="genus" reg="Clubiona"/><tp:taxon-name-part taxon-name-part-type="species" reg="corticalis">corticalis</tp:taxon-name-part></tp:taxon-name></italic>-group species by the posteriorly or centrally located copulatory openings (vs. anteriorly located).</p></tp:treatment-sec><tp:treatment-sec sec-type="description" id="SECID0ELFAE"><title>Description.</title><p>Small to medium sized with body length 2.70–3.79 in males and 2.80–3.99 in females; carapace 1.60–1.70 long in males and 1.39–1.70 in females. Prosoma in profile highest just behind fovea, gradually sloping to pars thoracica, ca. 1.5–1.8 × longer than high; carapace smooth, with short, fine setae, uniformly yellowish brown or yellowish orange, slightly darker anteriorly; fovea short, longitudinal, ca. 2 × diameter of <abbrev xmlns:xlink="http://www.w3.org/1999/xlink" xlink:title="posterior median eyes" id="ABBRID0ERFAE" xlink:type="simple">PME</abbrev>. Sternum yellowish, anterior edge truncate, lateral margin with brown extensions fitting intercoxal concavities, posterior region strongly protruded between coxae IV. Female palp without claw, distally with erect, thin, dark bristles. Chelicera uniformly coloured as ocular region, consisting of a coniform base and claw-shaped fang, promargin with more than five teeth, retromargin with more than four teeth. Labium ca. 1.5–1.6 × longer than wide, nearly trapezoidal, concave laterally. Maxillae depressed posteriorly, slightly convergent anteriorly, with dense scopulae on inner margin. Legs uniformly coloured as sternum, with darker femora and coxae I; all femora with four or five dorsal spines; all patellae with none or one dorsal or retrolateral spine; tibiae I–II with two pairs of ventral spines; metatarsi I–II with a pair of spines; tibiae and metatarsi of posterior legs with numerous spines, spination variable on tibiae III–IV and metatarsi III–IV. Leg formula 4213. Abdomen elongate-oval, 1.8–2 × longer than wide, &gt; 2 × longer than high, uniformly coloured. Spinnerets: six, arranged as in all other clubionid spiders. Male palp: femur 2.8–3.2 × longer than wide, retrolaterally with apophysis, usually located proximally, longer or equal to femur diameter; patella modified, with prolateral apophysis, distinctly longer than tibia; tibia cup shaped, slightly wider than long in ventral view, with small, weak ventral apophysis; cymbium oval, ca. 2 × longer than wide; bulb oval, ca 1.6–1.8 × longer than wide; sperm duct indistinct, S-shaped in ventral view, broad part terminating at ca. 1 o’clock position; tegular apophysis absent; conductor small and weakly sclerotised in type species, absent in other species; embolus located prolatero-distally, embedded in tegulum, embolic base an enlarged tubercle, gradually tapered toward apex, embolic tip needle-like or claw shaped. Epigyne with distinct hood, or pocket-like lateral chitinous structures; copulatory openings located posteriorly, separated by 1–4 diameters; spermathecae tubular; bursae oblong, hyaline, much bigger than spermathecae.</p></tp:treatment-sec><tp:treatment-sec sec-type="Composition" id="SECID0EVFAE"><title>Composition.</title><p><italic><tp:taxon-name><tp:taxon-name-part taxon-name-part-type="genus" reg="Femorbiona">Femorbiona</tp:taxon-name-part> <tp:taxon-name-part taxon-name-part-type="species" reg="brachyptera">brachyptera</tp:taxon-name-part></tp:taxon-name></italic> (Zhu &amp; Chen, 2012) comb. nov., <italic><tp:taxon-name><tp:taxon-name-part taxon-name-part-type="genus" reg="Femorbiona">F.</tp:taxon-name-part> <tp:taxon-name-part taxon-name-part-type="species" reg="phami">phami</tp:taxon-name-part></tp:taxon-name></italic> sp. nov. and <italic><tp:taxon-name><tp:taxon-name-part taxon-name-part-type="genus" reg="Femorbiona">F.</tp:taxon-name-part> <tp:taxon-name-part taxon-name-part-type="species" reg="shenzhen">shenzhen</tp:taxon-name-part></tp:taxon-name></italic> sp. nov.</p></tp:treatment-sec><tp:treatment-sec sec-type="etymology" id="SECID0E3GAE"><title>Etymology.</title><p>The generic name is derived from <italic><tp:taxon-name><tp:taxon-name-part taxon-name-part-type="genus" reg="Clubiona">Clubiona</tp:taxon-name-part></tp:taxon-name></italic> and the unique presence of a femoral apophysis on the male palp; feminine in gender.</p></tp:treatment-sec><tp:treatment-sec sec-type="comments" id="SECID0EJHAE"><title>Comments.</title><p>There are approximately ten more clubionid species assigned to the <italic><tp:taxon-name><tp:taxon-name-part taxon-name-part-type="genus" reg="Clubiona">Clubiona</tp:taxon-name-part> <tp:taxon-name-part taxon-name-part-type="species" reg="corticalis">corticalis</tp:taxon-name-part></tp:taxon-name></italic> group that have palpal and femoral apophyses in males. A review of these species is beyond the scope of this work; however, the following may belong to the new genus: <italic><tp:taxon-name><tp:taxon-name-part taxon-name-part-type="genus" reg="Clubiona">C.</tp:taxon-name-part> <tp:taxon-name-part taxon-name-part-type="species" reg="femorocalcarata">femorocalcarata</tp:taxon-name-part></tp:taxon-name></italic> Huang &amp; Chen, 2012, <italic><tp:taxon-name><tp:taxon-name-part taxon-name-part-type="genus" reg="Clubiona">C.</tp:taxon-name-part> <tp:taxon-name-part taxon-name-part-type="species" reg="globosa">globosa</tp:taxon-name-part></tp:taxon-name></italic> Wang, Chen &amp; Zhang, 2018, <italic><tp:taxon-name><tp:taxon-name-part taxon-name-part-type="genus" reg="Clubiona">C.</tp:taxon-name-part> <tp:taxon-name-part taxon-name-part-type="species" reg="kayashimai">kayashimai</tp:taxon-name-part></tp:taxon-name></italic> Ono, 1994, <italic><tp:taxon-name><tp:taxon-name-part taxon-name-part-type="genus" reg="Clubiona">C.</tp:taxon-name-part> <tp:taxon-name-part taxon-name-part-type="species" reg="pollicaris">pollicaris</tp:taxon-name-part></tp:taxon-name></italic> Wu, Zheng &amp; Zhang, 2015, <italic><tp:taxon-name><tp:taxon-name-part taxon-name-part-type="genus" reg="Clubiona">C.</tp:taxon-name-part> <tp:taxon-name-part taxon-name-part-type="species" reg="qiyunensis">qiyunensis</tp:taxon-name-part></tp:taxon-name></italic> Xu, Yang &amp; Song, 2003.</p></tp:treatment-sec><tp:treatment-sec><!--Section generated to contain objects referenced in tp:taxon-treatment.--><fig id="F7" position="float" orientation="portrait"><object-id xmlns:xlink="http://www.w3.org/1999/xlink" content-type="doi" xlink:type="simple">10.3897/zookeys.1052.66803.figure7</object-id><object-id xmlns:xlink="http://www.w3.org/1999/xlink" content-type="arpha" xlink:type="simple">B8447EC7-B8F8-57F4-BEFA-C4A270BB6521</object-id><label>Figure 7.</label><caption><p><italic><tp:taxon-name><tp:taxon-name-part taxon-name-part-type="genus" reg="Femorbiona">Femorbiona</tp:taxon-name-part></tp:taxon-name></italic> spp., left male palp, ventral view <bold>A</bold><italic><tp:taxon-name><tp:taxon-name-part taxon-name-part-type="genus" reg="Femorbiona">F.</tp:taxon-name-part> <tp:taxon-name-part taxon-name-part-type="species" reg="brachyptera">brachyptera</tp:taxon-name-part></tp:taxon-name></italic>, paratype <bold>B</bold><italic><tp:taxon-name><tp:taxon-name-part taxon-name-part-type="genus" reg="Femorbiona">F.</tp:taxon-name-part> <tp:taxon-name-part taxon-name-part-type="species" reg="phami">phami</tp:taxon-name-part></tp:taxon-name></italic> sp. nov., holotype <bold>C</bold><italic><tp:taxon-name><tp:taxon-name-part taxon-name-part-type="genus" reg="Femorbiona">F.</tp:taxon-name-part> <tp:taxon-name-part taxon-name-part-type="species" reg="shenzhen">shenzhen</tp:taxon-name-part></tp:taxon-name></italic> sp. nov., holotype. Abbreviations: C = conductor; E = embolus; <abbrev xmlns:xlink="http://www.w3.org/1999/xlink" xlink:title="femoral apophysis" id="ABBRID0E2XAG" xlink:type="simple">FA</abbrev> = femoral apophysis; <abbrev xmlns:xlink="http://www.w3.org/1999/xlink" xlink:title="embolic base" id="ABBRID0E6XAG" xlink:type="simple">EB</abbrev> = embolic base; <abbrev xmlns:xlink="http://www.w3.org/1999/xlink" xlink:title="prolateral patellar apophysis" id="ABBRID0EDYAG" xlink:type="simple">PPA</abbrev> = prolateral patellar apophysis. Scale bars: 0.2 mm.</p></caption><graphic xmlns:xlink="http://www.w3.org/1999/xlink" xlink:href="zookeys-1052-025-g007.jpg" position="float" orientation="portrait" xlink:type="simple" id="oo_571997.jpg"><uri content-type="original_file" xlink:type="simple">https://binary.pensoft.net/fig/571997</uri></graphic></fig></tp:treatment-sec></tp:taxon-treatment>
