# Supplementary material for: Femorbiona gen. nov., a new genus of sac spiders (Araneae, Clubionidae) from Southeast Asia
Source: Zookeys. 2021 Jul 30;1052:25–41. doi: 10.3897/zookeys.1052.66803 (PMC8346418; doi:10.3897/zookeys.1052.66803)
Supplement: XML Treatment for Femorbiona brachyptera [file zookeys.1052.66803-treatment2.xml]

<!DOCTYPE tp:taxon-treatment
  PUBLIC "-//TaxonX//DTD Taxonomic Treatment Publishing DTD v0 20100105//EN" "tax-treatment-NSO.dtd">
<tp:taxon-treatment xmlns:tp="http://www.plazi.org/taxpub"><tp:treatment-meta><kwd-group><label>Taxon classification</label><kwd><named-content xmlns:xlink="http://www.w3.org/1999/xlink" content-type="kingdom">Animalia</named-content></kwd><kwd><named-content xmlns:xlink="http://www.w3.org/1999/xlink" content-type="order">Araneae</named-content></kwd><kwd><named-content xmlns:xlink="http://www.w3.org/1999/xlink" content-type="family">Clubionidae</named-content></kwd></kwd-group><mixed-citation publication-type="journal"><person-group><name><surname>Zhang</surname><given-names>Jianshuang</given-names></name><name><surname>Yu</surname><given-names>Hao</given-names></name><name><surname>Li</surname><given-names>Shuqiang</given-names></name></person-group><article-title><italic><tp:taxon-name><tp:taxon-name-part taxon-name-part-type="genus" reg="Femorbiona">Femorbiona</tp:taxon-name-part></tp:taxon-name></italic> gen. nov., a new genus of sac spiders (<tp:taxon-name><tp:taxon-name-part taxon-name-part-type="order">Araneae</tp:taxon-name-part></tp:taxon-name>, <tp:taxon-name><tp:taxon-name-part taxon-name-part-type="family">Clubionidae</tp:taxon-name-part></tp:taxon-name>) from Southeast Asia</article-title><source>Zookeys</source><day>30</day><month>7</month><year>2021</year><volume>1052</volume><fpage>25</fpage><lpage>41</lpage><pub-id pub-id-type="doi">10.3897/zookeys.1052.66803</pub-id></mixed-citation></tp:treatment-meta><tp:nomenclature><tp:taxon-name><object-id xmlns:xlink="http://www.w3.org/1999/xlink" content-type="arpha" xlink:type="simple">CE196E9B-CE68-5B06-A6F9-E59010482909</object-id>
              <tp:taxon-name-part taxon-name-part-type="genus" reg="Femorbiona">Femorbiona</tp:taxon-name-part>
              <tp:taxon-name-part taxon-name-part-type="species" reg="brachyptera">brachyptera</tp:taxon-name-part>
            </tp:taxon-name><tp:taxon-authority>(Zhu &amp; Chen, 2012)</tp:taxon-authority><tp:taxon-status xmlns:xlink="http://www.w3.org/1999/xlink" xlink:type="simple">comb. nov.</tp:taxon-status><xref ref-type="fig" rid="F1">Figs 1</xref><xref ref-type="fig" rid="F2">, 2</xref><xref ref-type="fig" rid="F7">, 7A</xref><tp:nomenclature-citation-list><tp:nomenclature-citation><tp:taxon-name>
                  <tp:taxon-name-part taxon-name-part-type="genus" reg="Clubiona">Clubiona</tp:taxon-name-part> <tp:taxon-name-part taxon-name-part-type="species" reg="brachyptera">brachyptera</tp:taxon-name-part></tp:taxon-name><comment>Zhu &amp; Chen, in <xref ref-type="bibr" rid="B14">Zhu et al. 2012</xref>: 53, figs 1–12 (♂♀).</comment></tp:nomenclature-citation></tp:nomenclature-citation-list></tp:nomenclature><tp:treatment-sec sec-type="type material" id="SECID0EULAE"><title>Type material.</title><p><bold><italic>Holotype</italic></bold> ♂ (<bold><named-content xmlns:xlink="http://www.w3.org/1999/xlink" content-type="dwc:institutional_code" xlink:type="simple">MHU</named-content></bold>), <bold><italic>paratypes</italic></bold> 3♂4♀ (<bold><named-content xmlns:xlink="http://www.w3.org/1999/xlink" content-type="dwc:institutional_code" xlink:type="simple">MHU</named-content>)</bold>, China: Hainan Island: Qiongzhong County, Mt. Limu, natural forest, <named-content xmlns:xlink="http://www.w3.org/1999/xlink" content-type="dwc:verbatimCoordinates" xlink:type="simple"><named-content content-type="geo-json" specific-use="{&#34;type&#34;:&#34;Point&#34;,&#34;coordinates&#34;:[109.767467,19.266867]}" id="NCID0ESMAE" xlink:type="simple">19°16.012'N, 109°46.048'E</named-content></named-content>, ca. 650 m, 28.VIII.2010, J. Liu and H.Q. Ren leg.</p></tp:treatment-sec><tp:treatment-sec sec-type="diagnosis" id="SECID0EXMAE"><title>Diagnosis.</title><p><italic><tp:taxon-name><tp:taxon-name-part taxon-name-part-type="genus" reg="Femorbiona">Femorbiona</tp:taxon-name-part> <tp:taxon-name-part taxon-name-part-type="species" reg="brachyptera">brachyptera</tp:taxon-name-part></tp:taxon-name></italic> resembles the species <italic><tp:taxon-name><tp:taxon-name-part taxon-name-part-type="genus" reg="Femorbiona">F.</tp:taxon-name-part> <tp:taxon-name-part taxon-name-part-type="species" reg="phami">phami</tp:taxon-name-part></tp:taxon-name></italic> sp. nov. and <italic><tp:taxon-name><tp:taxon-name-part taxon-name-part-type="genus" reg="Femorbiona">F.</tp:taxon-name-part> <tp:taxon-name-part taxon-name-part-type="species" reg="shenzhen">shenzhen</tp:taxon-name-part></tp:taxon-name></italic> sp. nov. by the general shape of the palp and the endogyne. Males of <italic><tp:taxon-name><tp:taxon-name-part taxon-name-part-type="genus" reg="Femorbiona">F.</tp:taxon-name-part> <tp:taxon-name-part taxon-name-part-type="species" reg="brachyptera">brachyptera</tp:taxon-name-part></tp:taxon-name></italic> can be easily distinguished from the two congeners by the weakly sclerotised conductor (vs. absent) (cf. Fig. <xref ref-type="fig" rid="F7">7A</xref> and Fig. <xref ref-type="fig" rid="F7">7B, C</xref>) and the abdomen dorsally marked with numerous brown spots (vs. abdomen without distinct pattern or markings) (cf. Fig. <xref ref-type="fig" rid="F2">2E</xref> and Figs <xref ref-type="fig" rid="F4">4E</xref>, <xref ref-type="fig" rid="F6">6E</xref>). Females of <italic><tp:taxon-name><tp:taxon-name-part taxon-name-part-type="genus" reg="Femorbiona">F.</tp:taxon-name-part> <tp:taxon-name-part taxon-name-part-type="species" reg="brachyptera">brachyptera</tp:taxon-name-part></tp:taxon-name></italic> can be easily recognised by the strongly convoluted dorsal part of the spermathecae, which follows a double S-shaped course (Fig. <xref ref-type="fig" rid="F2">2C, D</xref>) (vs. moderately convoluted, following an S-shaped course in <italic><tp:taxon-name><tp:taxon-name-part taxon-name-part-type="genus" reg="Femorbiona">F.</tp:taxon-name-part> <tp:taxon-name-part taxon-name-part-type="species" reg="phami">phami</tp:taxon-name-part></tp:taxon-name></italic> sp. nov., as in Fig. <xref ref-type="fig" rid="F4">4C, D</xref>; not convoluted, following a C-shaped course in <italic><tp:taxon-name><tp:taxon-name-part taxon-name-part-type="genus" reg="Femorbiona">F.</tp:taxon-name-part> <tp:taxon-name-part taxon-name-part-type="species" reg="shenzhen">shenzhen</tp:taxon-name-part></tp:taxon-name></italic> sp. nov., as in Fig. <xref ref-type="fig" rid="F6">6C, D</xref>).</p></tp:treatment-sec><tp:treatment-sec sec-type="description" id="SECID0EKQAE"><title>Description.</title><p><bold>Male.</bold> Paratype (Fig. <xref ref-type="fig" rid="F2">2E, F</xref>): Total length 3.14; carapace 1.43 long, 1.04 wide; opisthosoma 1.71 long, 0.92 wide. Carapace light orange, uniformly coloured, without distinct pattern. Eyes: <abbrev xmlns:xlink="http://www.w3.org/1999/xlink" xlink:title="anterior eye row" id="ABBRID0EWQAE" xlink:type="simple">AER</abbrev> slightly recurved, <abbrev xmlns:xlink="http://www.w3.org/1999/xlink" xlink:title="posterior eye row" id="ABBRID0E1QAE" xlink:type="simple">PER</abbrev> slightly wider than <abbrev xmlns:xlink="http://www.w3.org/1999/xlink" xlink:title="anterior eye row" id="ABBRID0E5QAE" xlink:type="simple">AER</abbrev>, almost straight in dorsal view. <abbrev xmlns:xlink="http://www.w3.org/1999/xlink" xlink:title="anterior median eyes" id="ABBRID0ECRAE" xlink:type="simple">AME</abbrev> dark, other eyes light; with black rings. Eye sizes and interdistances: <abbrev xmlns:xlink="http://www.w3.org/1999/xlink" xlink:title="anterior median eyes" id="ABBRID0EGRAE" xlink:type="simple">AME</abbrev> 0.07, <abbrev xmlns:xlink="http://www.w3.org/1999/xlink" xlink:title="anterior lateral eyes" id="ABBRID0EKRAE" xlink:type="simple">ALE</abbrev> 0.11, <abbrev xmlns:xlink="http://www.w3.org/1999/xlink" xlink:title="posterior median eyes" id="ABBRID0EORAE" xlink:type="simple">PME</abbrev> 0.08, <abbrev xmlns:xlink="http://www.w3.org/1999/xlink" xlink:title="posterior lateral eyes" id="ABBRID0ESRAE" xlink:type="simple">PLE</abbrev> 0.10, <abbrev xmlns:xlink="http://www.w3.org/1999/xlink" xlink:title="distance between AMEs" id="ABBRID0EWRAE" xlink:type="simple">AME–AME</abbrev> 0.06, <abbrev xmlns:xlink="http://www.w3.org/1999/xlink" xlink:title="distance between AME and ALE" id="ABBRID0E1RAE" xlink:type="simple">AME–ALE</abbrev> 0.03, <abbrev xmlns:xlink="http://www.w3.org/1999/xlink" xlink:title="distance between PMEs" id="ABBRID0E5RAE" xlink:type="simple">PME–PME</abbrev> 0.17, <abbrev xmlns:xlink="http://www.w3.org/1999/xlink" xlink:title="distance between PME and PLE" id="ABBRID0ECSAE" xlink:type="simple">PME–PLE</abbrev> 0.08, <abbrev xmlns:xlink="http://www.w3.org/1999/xlink" xlink:title="length of MOQ" id="ABBRID0EGSAE" xlink:type="simple">MOQL</abbrev> 0.24, <abbrev xmlns:xlink="http://www.w3.org/1999/xlink" xlink:title="MOQ anterior width" id="ABBRID0EKSAE" xlink:type="simple">MOQA</abbrev> 0.21, <abbrev xmlns:xlink="http://www.w3.org/1999/xlink" xlink:title="MOQ posterior width" id="ABBRID0EOSAE" xlink:type="simple">MOQP</abbrev> 0.38. Chelicerae coloured as carapace, with 5 promarginal and 4 retromarginal teeth. Labium and endites coloured as chelicerae, longer than wide. Sternum yellowish white. Legs coloured as sternum, without distinct markings. Leg measurements: I 2.90 (0.81, 1.19, 0.52, 0.38), II 3.24 (0.97, 1.30, 0.60, 0.37), III 2.62 (0.80, 0.67, 0.25, 2.62), IV 3.90 (1.14, 1.34, 1.04, 0.38). Abdomen elongate-oval, dorsally and laterally marked with numerous brown spots, dorsum centrally with one pair of inconspicuous muscle depressions; venter white with no distinct pattern.</p><p>Palp (Figs <xref ref-type="fig" rid="F1">1A–E</xref>, <xref ref-type="fig" rid="F7">7A</xref>): Femur with short retrolateral apophysis originating proximally; <abbrev xmlns:xlink="http://www.w3.org/1999/xlink" xlink:title="femoral apophysis" id="ABBRID0E3SAE" xlink:type="simple">FA</abbrev> ca. 1/3 length of femur, thin distally, wide basally, shaped like a short wing of a bird or dorsal fin of a fish in retrolateral view. Patella 1.75 × longer and 1.3–1.5 × wider than tibia, prolaterally with round apophysis. Tibia cup shaped, relatively short, &lt; 1/4 of cymbium length, ventro-retrolateral tibial apophysis subtriangular, with blunt tip. Tegulum elongate, oval, prolapsed, ca. 1.7 × longer than wide; sperm duct indistinct, S-shaped in ventral view. Embolus claw shaped, base an enlarged tubercle, originating on prolateral flank (approximately 10 o’clock on tegulum), gradually tapered toward tip; embolar apex needle-like, &lt; 1/6 of base length, apex sharp, ventro-distally pointed. Conductor sclerotised, short, 1/14–1/13 of tegulum length, elliptical, slightly curved around embolus.</p><fig id="F1" position="float" orientation="portrait"><object-id xmlns:xlink="http://www.w3.org/1999/xlink" content-type="doi" xlink:type="simple">10.3897/zookeys.1052.66803.figure1</object-id><object-id xmlns:xlink="http://www.w3.org/1999/xlink" content-type="arpha" xlink:type="simple">08CC02D5-DF4B-599E-A34F-AF160F627427</object-id><label>Figure 1.</label><caption><p><italic><tp:taxon-name><tp:taxon-name-part taxon-name-part-type="genus" reg="Femorbiona">Femorbiona</tp:taxon-name-part> <tp:taxon-name-part taxon-name-part-type="species" reg="brachyptera">brachyptera</tp:taxon-name-part></tp:taxon-name></italic>, paratype male palp <bold>A</bold> prolateral view <bold>B</bold> retrolateral view <bold>C</bold> bulb, prolateral view <bold>D</bold> bulb, ventral view <bold>E</bold> bulb, retrolateral view. Abbreviations: C = conductor; E = embolus; <abbrev xmlns:xlink="http://www.w3.org/1999/xlink" xlink:title="embolic base" id="ABBRID0E4TAE" xlink:type="simple">EB</abbrev> = embolic base; <abbrev xmlns:xlink="http://www.w3.org/1999/xlink" xlink:title="femoral apophysis" id="ABBRID0EBUAE" xlink:type="simple">FA</abbrev> = femoral apophysis; <abbrev xmlns:xlink="http://www.w3.org/1999/xlink" xlink:title="prolateral patellar apophysis" id="ABBRID0EFUAE" xlink:type="simple">PPA</abbrev> = prolateral patellar apophysis; <abbrev xmlns:xlink="http://www.w3.org/1999/xlink" xlink:title="ventral tibial apophysis" id="ABBRID0EJUAE" xlink:type="simple">VTA</abbrev> = ventral tibial apophysis. Scale bars: 0.1 mm.</p></caption><graphic xmlns:xlink="http://www.w3.org/1999/xlink" xlink:href="zookeys-1052-025-g001.jpg" position="float" orientation="portrait" xlink:type="simple" id="oo_571991.jpg"><uri content-type="original_file" xlink:type="simple">https://binary.pensoft.net/fig/571991</uri></graphic></fig><p><bold>Female.</bold> Paratype (Fig. <xref ref-type="fig" rid="F2">2G, H</xref>): total length 3.74; carapace 1.46 long, 1.02 wide; opisthosoma 2.28 long, 1.23 wide. Eye sizes and interdistances: <abbrev xmlns:xlink="http://www.w3.org/1999/xlink" xlink:title="anterior median eyes" id="ABBRID0E1UAE" xlink:type="simple">AME</abbrev> 0.06, <abbrev xmlns:xlink="http://www.w3.org/1999/xlink" xlink:title="anterior lateral eyes" id="ABBRID0E5UAE" xlink:type="simple">ALE</abbrev> 0.09, <abbrev xmlns:xlink="http://www.w3.org/1999/xlink" xlink:title="posterior median eyes" id="ABBRID0ECVAE" xlink:type="simple">PME</abbrev> 0.09, <abbrev xmlns:xlink="http://www.w3.org/1999/xlink" xlink:title="posterior lateral eyes" id="ABBRID0EGVAE" xlink:type="simple">PLE</abbrev> 0.08, <abbrev xmlns:xlink="http://www.w3.org/1999/xlink" xlink:title="distance between AMEs" id="ABBRID0EKVAE" xlink:type="simple">AME–AME</abbrev> 0.06, <abbrev xmlns:xlink="http://www.w3.org/1999/xlink" xlink:title="distance between AME and ALE" id="ABBRID0EOVAE" xlink:type="simple">AME–ALE</abbrev> 0.06, <abbrev xmlns:xlink="http://www.w3.org/1999/xlink" xlink:title="distance between PMEs" id="ABBRID0ESVAE" xlink:type="simple">PME–PME</abbrev> 0.17, <abbrev xmlns:xlink="http://www.w3.org/1999/xlink" xlink:title="distance between PME and PLE" id="ABBRID0EWVAE" xlink:type="simple">PME–PLE</abbrev> 0.07, <abbrev xmlns:xlink="http://www.w3.org/1999/xlink" xlink:title="length of MOQ" id="ABBRID0E1VAE" xlink:type="simple">MOQL</abbrev> 0.19, <abbrev xmlns:xlink="http://www.w3.org/1999/xlink" xlink:title="MOQ anterior width" id="ABBRID0E5VAE" xlink:type="simple">MOQA</abbrev> 0.19, <abbrev xmlns:xlink="http://www.w3.org/1999/xlink" xlink:title="MOQ posterior width" id="ABBRID0ECWAE" xlink:type="simple">MOQP</abbrev> 0.34. Legs yellowish white, without distinct markings. Leg measurements: I 2.68 (0.76, 1.07, 0.48, 0.37), II 2.85 (0.82, 1.17, 0.53, 0.32), III 2.53 (0.75, 0.87, 0.61, 0.29), IV 3.75 (1.11, 1.27, 1.00, 0.436). Similar to males but slightly larger and darker.</p><fig id="F2" position="float" orientation="portrait"><object-id xmlns:xlink="http://www.w3.org/1999/xlink" content-type="doi" xlink:type="simple">10.3897/zookeys.1052.66803.figure2</object-id><object-id xmlns:xlink="http://www.w3.org/1999/xlink" content-type="arpha" xlink:type="simple">486302F7-39D9-5220-862F-0D6AF627FDAB</object-id><label>Figure 2.</label><caption><p><italic><tp:taxon-name><tp:taxon-name-part taxon-name-part-type="genus" reg="Femorbiona">Femorbiona</tp:taxon-name-part> <tp:taxon-name-part taxon-name-part-type="species" reg="brachyptera">brachyptera</tp:taxon-name-part></tp:taxon-name></italic>, female and male paratypes, epigyne (<bold>A–D</bold>), male habitus (<bold>E, F</bold>) and female habitus (<bold>G, H</bold>) <bold>A</bold> intact, ventral view <bold>B</bold> cleared, ventral view <bold>C</bold> cleared, dorsal view <bold>D</bold> cleared, dorsal view <bold>E</bold> dorsal view <bold>F</bold> lateral view <bold>G</bold> dorsal view <bold>H</bold> ventral view. Abbreviations: <abbrev xmlns:xlink="http://www.w3.org/1999/xlink" xlink:title="bursa" id="ABBRID0EPXAE" xlink:type="simple">BS</abbrev> = bursa; <abbrev xmlns:xlink="http://www.w3.org/1999/xlink" xlink:title="copulatory opening" id="ABBRID0ETXAE" xlink:type="simple">CO</abbrev> = copulatory opening; H= hood; <abbrev xmlns:xlink="http://www.w3.org/1999/xlink" xlink:title="spermatheca" id="ABBRID0EXXAE" xlink:type="simple">SP</abbrev> = spermatheca. Scale bars: 0.1 mm (<bold>A–D</bold>); 1 mm (<bold>E–H</bold>).</p></caption><graphic xmlns:xlink="http://www.w3.org/1999/xlink" xlink:href="zookeys-1052-025-g002.jpg" position="float" orientation="portrait" xlink:type="simple" id="oo_571992.jpg"><uri content-type="original_file" xlink:type="simple">https://binary.pensoft.net/fig/571992</uri></graphic></fig><p>Epigyne (Fig. <xref ref-type="fig" rid="F2">2A–D</xref>). Epigynal plate ca. 1.35 × wider than long, margins slightly rebordered; arrangement of vulva imperceptible through transparent integument in ventral view. Hood located posteriorly on epigynal plate, ca. 1/2 of epigyne width, slightly procurved, V-shaped or horizontal. Copulatory openings circular, located at lateral border of hood, separated by ca. 3 diameters. Copulatory ducts thick, covered by large spermathecae in dorsal view, directed anteriorly, then connected to spermathecae. Spermathecae long, tubular, sinuous, dorsal part strongly convoluted, following a double S-shaped course, ventral part almost parallel, ascending &gt; 2/3 the length of epigynal plate. Bursae oval, translucent, surface smooth, separated by ca. 0.5 × diameters, ca. 1.5 × longer than wide.</p></tp:treatment-sec><tp:treatment-sec sec-type="distribution" id="SECID0EKYAE"><title>Distribution.</title><p>China (Hainan).</p></tp:treatment-sec><tp:treatment-sec><!--Section generated to contain objects referenced in tp:taxon-treatment.--><fig id="F7" position="float" orientation="portrait"><object-id xmlns:xlink="http://www.w3.org/1999/xlink" content-type="doi" xlink:type="simple">10.3897/zookeys.1052.66803.figure7</object-id><object-id xmlns:xlink="http://www.w3.org/1999/xlink" content-type="arpha" xlink:type="simple">B8447EC7-B8F8-57F4-BEFA-C4A270BB6521</object-id><label>Figure 7.</label><caption><p><italic><tp:taxon-name><tp:taxon-name-part taxon-name-part-type="genus" reg="Femorbiona">Femorbiona</tp:taxon-name-part></tp:taxon-name></italic> spp., left male palp, ventral view <bold>A</bold><italic><tp:taxon-name><tp:taxon-name-part taxon-name-part-type="genus" reg="Femorbiona">F.</tp:taxon-name-part> <tp:taxon-name-part taxon-name-part-type="species" reg="brachyptera">brachyptera</tp:taxon-name-part></tp:taxon-name></italic>, paratype <bold>B</bold><italic><tp:taxon-name><tp:taxon-name-part taxon-name-part-type="genus" reg="Femorbiona">F.</tp:taxon-name-part> <tp:taxon-name-part taxon-name-part-type="species" reg="phami">phami</tp:taxon-name-part></tp:taxon-name></italic> sp. nov., holotype <bold>C</bold><italic><tp:taxon-name><tp:taxon-name-part taxon-name-part-type="genus" reg="Femorbiona">F.</tp:taxon-name-part> <tp:taxon-name-part taxon-name-part-type="species" reg="shenzhen">shenzhen</tp:taxon-name-part></tp:taxon-name></italic> sp. nov., holotype. Abbreviations: C = conductor; E = embolus; <abbrev xmlns:xlink="http://www.w3.org/1999/xlink" xlink:title="femoral apophysis" id="ABBRID0E2XAG" xlink:type="simple">FA</abbrev> = femoral apophysis; <abbrev xmlns:xlink="http://www.w3.org/1999/xlink" xlink:title="embolic base" id="ABBRID0E6XAG" xlink:type="simple">EB</abbrev> = embolic base; <abbrev xmlns:xlink="http://www.w3.org/1999/xlink" xlink:title="prolateral patellar apophysis" id="ABBRID0EDYAG" xlink:type="simple">PPA</abbrev> = prolateral patellar apophysis. Scale bars: 0.2 mm.</p></caption><graphic xmlns:xlink="http://www.w3.org/1999/xlink" xlink:href="zookeys-1052-025-g007.jpg" position="float" orientation="portrait" xlink:type="simple" id="oo_571997.jpg"><uri content-type="original_file" xlink:type="simple">https://binary.pensoft.net/fig/571997</uri></graphic></fig><fig id="F4" position="float" orientation="portrait"><object-id xmlns:xlink="http://www.w3.org/1999/xlink" content-type="doi" xlink:type="simple">10.3897/zookeys.1052.66803.figure4</object-id><object-id xmlns:xlink="http://www.w3.org/1999/xlink" content-type="arpha" xlink:type="simple">28E926D1-F0E1-59B0-8840-D91E853DA8AE</object-id><label>Figure 4.</label><caption><p><italic><tp:taxon-name><tp:taxon-name-part taxon-name-part-type="genus" reg="Femorbiona">Femorbiona</tp:taxon-name-part> <tp:taxon-name-part taxon-name-part-type="species" reg="phami">phami</tp:taxon-name-part></tp:taxon-name></italic> sp. nov., female paratype and male holotype, epigyne (<bold>A–D</bold>), male habitus (<bold>E, F</bold>) and female habitus (<bold>G, H</bold>) <bold>A</bold> intact, ventral view <bold>B</bold> cleared, ventral view <bold>C</bold> cleared, dorsal view <bold>D</bold> cleared, dorsal view <bold>E</bold> dorsal view <bold>F</bold> lateral view <bold>G</bold> dorsal view <bold>H</bold> ventral view. Abbreviations: <abbrev xmlns:xlink="http://www.w3.org/1999/xlink" xlink:title="bursa" id="ABBRID0EIGAG" xlink:type="simple">BS</abbrev> = bursa; <abbrev xmlns:xlink="http://www.w3.org/1999/xlink" xlink:title="copulatory opening" id="ABBRID0EMGAG" xlink:type="simple">CO</abbrev> = copulatory opening; <abbrev xmlns:xlink="http://www.w3.org/1999/xlink" xlink:title="spermatheca" id="ABBRID0EQGAG" xlink:type="simple">SP</abbrev> = spermatheca. Scale bars: 0.1 mm (<bold>A–D</bold>); 1 mm (<bold>E–H</bold>).</p></caption><graphic xmlns:xlink="http://www.w3.org/1999/xlink" xlink:href="zookeys-1052-025-g004.jpg" position="float" orientation="portrait" xlink:type="simple" id="oo_571994.jpg"><uri content-type="original_file" xlink:type="simple">https://binary.pensoft.net/fig/571994</uri></graphic></fig><fig id="F6" position="float" orientation="portrait"><object-id xmlns:xlink="http://www.w3.org/1999/xlink" content-type="doi" xlink:type="simple">10.3897/zookeys.1052.66803.figure6</object-id><object-id xmlns:xlink="http://www.w3.org/1999/xlink" content-type="arpha" xlink:type="simple">0F5F4D53-397C-5C12-9F2D-675A484D16F8</object-id><label>Figure 6.</label><caption><p><italic><tp:taxon-name><tp:taxon-name-part taxon-name-part-type="genus" reg="Femorbiona">Femorbiona</tp:taxon-name-part> <tp:taxon-name-part taxon-name-part-type="species" reg="shenzhen">shenzhen</tp:taxon-name-part></tp:taxon-name></italic> sp. nov., male holotype and female paratype, epigyne (<bold>A–D</bold>), male habitus (<bold>E, F</bold>) and female habitus (<bold>G, H</bold>) <bold>A</bold> intact, ventral view <bold>B</bold> cleared, ventral view <bold>C</bold> cleared, dorsal view <bold>D</bold> cleared, dorsal view <bold>E</bold> dorsal view <bold>F</bold> lateral view <bold>G</bold> dorsal view <bold>H</bold> ventral view. Abbreviations: <abbrev xmlns:xlink="http://www.w3.org/1999/xlink" xlink:title="bursa" id="ABBRID0EKVAG" xlink:type="simple">BS</abbrev> = bursa; <abbrev xmlns:xlink="http://www.w3.org/1999/xlink" xlink:title="copulatory opening" id="ABBRID0EOVAG" xlink:type="simple">CO</abbrev> = copulatory opening; H= hood; <abbrev xmlns:xlink="http://www.w3.org/1999/xlink" xlink:title="spermatheca" id="ABBRID0ESVAG" xlink:type="simple">SP</abbrev> = spermatheca. Scale bars: 0.1 mm (<bold>A–D</bold>); 1 mm (<bold>E–H</bold>).</p></caption><graphic xmlns:xlink="http://www.w3.org/1999/xlink" xlink:href="zookeys-1052-025-g006.jpg" position="float" orientation="portrait" xlink:type="simple" id="oo_571996.jpg"><uri content-type="original_file" xlink:type="simple">https://binary.pensoft.net/fig/571996</uri></graphic></fig></tp:treatment-sec><ref-list><ref id="B14"><mixed-citation xmlns:xlink="http://www.w3.org/1999/xlink" xlink:type="simple"><person-group><name name-style="western"><surname>Zhu</surname><given-names>BR</given-names></name><name name-style="western"><surname>Ren</surname><given-names>HQ</given-names></name><name name-style="western"><surname>Chen</surname><given-names>J</given-names></name></person-group> (<year>2012</year>) <article-title>A new species of the genus <italic><tp:taxon-name><tp:taxon-name-part taxon-name-part-type="genus">Clubiona</tp:taxon-name-part></tp:taxon-name></italic> Latreille (<tp:taxon-name><tp:taxon-name-part taxon-name-part-type="order">Araneae</tp:taxon-name-part></tp:taxon-name>, <tp:taxon-name><tp:taxon-name-part taxon-name-part-type="family">Clubionidae</tp:taxon-name-part></tp:taxon-name>) from Hainan Island, China.</article-title><source>Zootaxa</source><volume>3167</volume>: <fpage>53</fpage>–<lpage>56</lpage>. <ext-link xlink:type="simple" ext-link-type="doi" xlink:href="10.11646/zootaxa.3167.1.5">https://doi.org/10.11646/zootaxa.3167.1.5</ext-link></mixed-citation></ref></ref-list></tp:taxon-treatment>
