# Supplementary material for: Femorbiona gen. nov., a new genus of sac spiders (Araneae, Clubionidae) from Southeast Asia
Source: Zookeys. 2021 Jul 30;1052:25–41. doi: 10.3897/zookeys.1052.66803 (PMC8346418; doi:10.3897/zookeys.1052.66803)
Supplement: XML Treatment for Femorbiona phami [file zookeys.1052.66803-treatment3.xml]

<!DOCTYPE tp:taxon-treatment
  PUBLIC "-//TaxonX//DTD Taxonomic Treatment Publishing DTD v0 20100105//EN" "tax-treatment-NSO.dtd">
<tp:taxon-treatment xmlns:tp="http://www.plazi.org/taxpub"><tp:treatment-meta><kwd-group><label>Taxon classification</label><kwd><named-content xmlns:xlink="http://www.w3.org/1999/xlink" content-type="kingdom">Animalia</named-content></kwd><kwd><named-content xmlns:xlink="http://www.w3.org/1999/xlink" content-type="order">Araneae</named-content></kwd><kwd><named-content xmlns:xlink="http://www.w3.org/1999/xlink" content-type="family">Clubionidae</named-content></kwd></kwd-group><mixed-citation publication-type="journal"><person-group><name><surname>Zhang</surname><given-names>Jianshuang</given-names></name><name><surname>Yu</surname><given-names>Hao</given-names></name><name><surname>Li</surname><given-names>Shuqiang</given-names></name></person-group><article-title><italic><tp:taxon-name><tp:taxon-name-part taxon-name-part-type="genus" reg="Femorbiona">Femorbiona</tp:taxon-name-part></tp:taxon-name></italic> gen. nov., a new genus of sac spiders (<tp:taxon-name><tp:taxon-name-part taxon-name-part-type="order">Araneae</tp:taxon-name-part></tp:taxon-name>, <tp:taxon-name><tp:taxon-name-part taxon-name-part-type="family">Clubionidae</tp:taxon-name-part></tp:taxon-name>) from Southeast Asia</article-title><source>Zookeys</source><day>30</day><month>7</month><year>2021</year><volume>1052</volume><fpage>25</fpage><lpage>41</lpage><pub-id pub-id-type="doi">10.3897/zookeys.1052.66803</pub-id></mixed-citation></tp:treatment-meta><tp:nomenclature><tp:taxon-name><object-id xmlns:xlink="http://www.w3.org/1999/xlink" content-type="arpha" xlink:type="simple">FABBED9E-C037-5C75-BB6A-0DDC4F7273DD</object-id>
              <tp:taxon-name-part taxon-name-part-type="genus" reg="Femorbiona">Femorbiona</tp:taxon-name-part>
              <tp:taxon-name-part taxon-name-part-type="species" reg="phami">phami</tp:taxon-name-part>
              <object-id xmlns:xlink="http://www.w3.org/1999/xlink" content-type="zoobank" xlink:type="simple">http://zoobank.org/B685CC15-07F5-431F-8A9B-B9A69906A55D</object-id>
            </tp:taxon-name><tp:taxon-authority>Yu &amp; Li</tp:taxon-authority><tp:taxon-status xmlns:xlink="http://www.w3.org/1999/xlink" xlink:type="simple">sp. nov.</tp:taxon-status><xref ref-type="fig" rid="F3">Figs 3</xref><xref ref-type="fig" rid="F4">, 4</xref><xref ref-type="fig" rid="F7">, 7B</xref></tp:nomenclature><tp:treatment-sec sec-type="type material" id="SECID0EE1AE"><title>Type material.</title><p><bold><italic>Holotype</italic></bold> ♂ (<named-content xmlns:xlink="http://www.w3.org/1999/xlink" content-type="dwc:institutional_code" xlink:type="simple">IZCAS</named-content> Ar 34724), VIETNAM: Hai Phong: Cat Ba National Park: disturbed forest, <named-content xmlns:xlink="http://www.w3.org/1999/xlink" content-type="dwc:verbatimCoordinates" xlink:type="simple"><named-content content-type="geo-json" specific-use="{&#34;type&#34;:&#34;Point&#34;,&#34;coordinates&#34;:[107.009683,20.804300]}" id="NCID0EX1AE" xlink:type="simple">20°48.258'N, 107°00.581'E</named-content></named-content>, ca. 80 m, 15.VII.2008, D.S. Pham leg. <bold><italic>Paratypes</italic></bold>: 1♀ (<named-content xmlns:xlink="http://www.w3.org/1999/xlink" content-type="dwc:institutional_code" xlink:type="simple">IZCAS</named-content> Ar 34725), same locality and collector as holotype, <named-content xmlns:xlink="http://www.w3.org/1999/xlink" content-type="dwc:verbatimCoordinates" xlink:type="simple"><named-content content-type="geo-json" specific-use="{&#34;type&#34;:&#34;Point&#34;,&#34;coordinates&#34;:[107.000267,20.804150]}" id="NCID0EH2AE" xlink:type="simple">20°48.249'N, 107°00.016'E</named-content></named-content>, ca. 80 m, 16.VII.2008.</p></tp:treatment-sec><tp:treatment-sec sec-type="diagnosis" id="SECID0EM2AE"><title>Diagnosis.</title><p>The males of <italic><tp:taxon-name><tp:taxon-name-part taxon-name-part-type="genus" reg="Femorbiona">F.</tp:taxon-name-part> <tp:taxon-name-part taxon-name-part-type="species" reg="phami">phami</tp:taxon-name-part></tp:taxon-name></italic> sp. nov. are most similar to those of <italic><tp:taxon-name><tp:taxon-name-part taxon-name-part-type="genus" reg="Femorbiona">F.</tp:taxon-name-part> <tp:taxon-name-part taxon-name-part-type="species" reg="brachyptera">brachyptera</tp:taxon-name-part></tp:taxon-name></italic> (<xref ref-type="bibr" rid="B14">Zhu et al. 2012</xref>: 53, figs 2–4, 8–10; Figs <xref ref-type="fig" rid="F1">1A–E</xref>, <xref ref-type="fig" rid="F7">7A</xref>) by the general shape of the palpal femoral apophysis, which is shaped like a short bird wing in retrolateral view (cf. Fig. <xref ref-type="fig" rid="F1">1B</xref> and Fig. <xref ref-type="fig" rid="F3">3B</xref>), but can be distinguished from <italic><tp:taxon-name><tp:taxon-name-part taxon-name-part-type="genus" reg="Femorbiona">F.</tp:taxon-name-part> <tp:taxon-name-part taxon-name-part-type="species" reg="brachyptera">brachyptera</tp:taxon-name-part></tp:taxon-name></italic> by having: (1) the distal tip of the femoral apophysis slightly curved (vs. not curved) (cf. Fig. <xref ref-type="fig" rid="F7">7B</xref> and Fig. <xref ref-type="fig" rid="F7">7A</xref>); (2) in ventral view, the embolar apex relatively long, over 1/3 the length of the embolic base and pointed prolatero-distally (Figs <xref ref-type="fig" rid="F3">3D</xref>, <xref ref-type="fig" rid="F7">7B</xref>) (vs. relatively short tip, &lt; 1/6 the length of the embolic base, pointed ventro-distally, as in Figs <xref ref-type="fig" rid="F1">1D</xref>, <xref ref-type="fig" rid="F7">7A</xref>); (3) conductor absent (vs. present) (cf. Figs <xref ref-type="fig" rid="F3">3C–E</xref>, <xref ref-type="fig" rid="F7">7B</xref> and Figs <xref ref-type="fig" rid="F1">1C–E</xref>, <xref ref-type="fig" rid="F7">7A</xref>). The female of <italic><tp:taxon-name><tp:taxon-name-part taxon-name-part-type="genus" reg="Femorbiona">F.</tp:taxon-name-part> <tp:taxon-name-part taxon-name-part-type="species" reg="phami">phami</tp:taxon-name-part></tp:taxon-name></italic> sp. nov. can be easily distinguished from all other congeners by the slightly sclerotised and pocket-like copulatory openings and by the absence of an epigynal hood (Fig. <xref ref-type="fig" rid="F4">4A, B</xref>) (vs. 2 circular copulatory openings located at the lateral border of hood, as in Figs <xref ref-type="fig" rid="F2">2A, B</xref>, <xref ref-type="fig" rid="F6">6A, B</xref>).</p></tp:treatment-sec><tp:treatment-sec sec-type="description" id="SECID0EG6AE"><title>Description.</title><p><bold>Male.</bold> Holotype (Fig. <xref ref-type="fig" rid="F4">4E, F</xref>): Total length 3.51; carapace 1.66 long, 1.28 wide; opisthosoma 1.85 long, 1.01 wide. Carapace orange, pars cephalica darker in ocular area, without distinct pattern. Eyes: both <abbrev xmlns:xlink="http://www.w3.org/1999/xlink" xlink:title="anterior eye row" id="ABBRID0ES6AE" xlink:type="simple">AER</abbrev> and <abbrev xmlns:xlink="http://www.w3.org/1999/xlink" xlink:title="posterior eye row" id="ABBRID0EW6AE" xlink:type="simple">PER</abbrev> slightly recurved in dorsal view. <abbrev xmlns:xlink="http://www.w3.org/1999/xlink" xlink:title="anterior median eyes" id="ABBRID0E16AE" xlink:type="simple">AME</abbrev> dark, other eyes light; with black rings. Eye sizes and interdistances: <abbrev xmlns:xlink="http://www.w3.org/1999/xlink" xlink:title="anterior median eyes" id="ABBRID0E56AE" xlink:type="simple">AME</abbrev> 0.07, <abbrev xmlns:xlink="http://www.w3.org/1999/xlink" xlink:title="anterior lateral eyes" id="ABBRID0EDAAG" xlink:type="simple">ALE</abbrev> 0.13, <abbrev xmlns:xlink="http://www.w3.org/1999/xlink" xlink:title="posterior median eyes" id="ABBRID0EHAAG" xlink:type="simple">PME</abbrev> 0.10, <abbrev xmlns:xlink="http://www.w3.org/1999/xlink" xlink:title="posterior lateral eyes" id="ABBRID0ELAAG" xlink:type="simple">PLE</abbrev> 0.12, <abbrev xmlns:xlink="http://www.w3.org/1999/xlink" xlink:title="distance between AMEs" id="ABBRID0EPAAG" xlink:type="simple">AME–AME</abbrev> 0.08, <abbrev xmlns:xlink="http://www.w3.org/1999/xlink" xlink:title="distance between AME and ALE" id="ABBRID0ETAAG" xlink:type="simple">AME–ALE</abbrev> 0.06, <abbrev xmlns:xlink="http://www.w3.org/1999/xlink" xlink:title="distance between PMEs" id="ABBRID0EXAAG" xlink:type="simple">PME–PME</abbrev> 0.20, <abbrev xmlns:xlink="http://www.w3.org/1999/xlink" xlink:title="distance between PME and PLE" id="ABBRID0E2AAG" xlink:type="simple">PME–PLE</abbrev> 0.12, <abbrev xmlns:xlink="http://www.w3.org/1999/xlink" xlink:title="length of MOQ" id="ABBRID0E6AAG" xlink:type="simple">MOQL</abbrev> 0.22, <abbrev xmlns:xlink="http://www.w3.org/1999/xlink" xlink:title="MOQ anterior width" id="ABBRID0EDBAG" xlink:type="simple">MOQA</abbrev> 0.21, <abbrev xmlns:xlink="http://www.w3.org/1999/xlink" xlink:title="MOQ posterior width" id="ABBRID0EHBAG" xlink:type="simple">MOQP</abbrev> 0.38. Chelicerae slightly darker than ocular area, with 6 promarginal and 5 retromarginal teeth. Labium and endites coloured as chelicerae, longer than wide. Sternum yellowish white. Legs coloured as sternum, without distinct markings. Leg measurements: I 3.56 (0.99, 1.48, 0.70, 0.39), II 4.11 (1.18, 1.69, 0.80, 0.44), III 3.27 (0.95, 1.17, 0.82, 0.33), IV 4.74 (1.32, 1.62, 1.36, 0.44). Abdomen elongate-oval, dorsally yellowish white, dorsum with 2 pairs of inconspicuous muscle depressions; venter white with no distinct pattern.</p><p>Palp (Figs <xref ref-type="fig" rid="F3">3A–E</xref>, <xref ref-type="fig" rid="F7">7B</xref>): Femur with short retrolateral apophysis originating proximally; <abbrev xmlns:xlink="http://www.w3.org/1999/xlink" xlink:title="femoral apophysis" id="ABBRID0EVBAG" xlink:type="simple">FA</abbrev> ca. 1/3–1/4 length of femur, thin distally, wide basally. Patella 2 × longer and 1.3–1.5 × wider than tibia, with round, short prolateral apophysis. Tibia cup shaped, relatively short, &lt; 1/3 of cymbium length, with papilliform, partly membranous, ventro-retrolateral apophysis. Tegulum elongate, oval, and inflated, ca. 1.6 × longer than wide; sperm duct indistinct in ventral view. Embolus somewhat helical, more or less Ƨ-shaped in ventral view, base an enlarged tubercle, inserted at approximately the 10–11 o’clock position on tegulum, gradually tapered toward tip; embolar apex needle-like, prolaterally pointed, over 1/3 of base length.</p><fig id="F3" position="float" orientation="portrait"><object-id xmlns:xlink="http://www.w3.org/1999/xlink" content-type="doi" xlink:type="simple">10.3897/zookeys.1052.66803.figure3</object-id><object-id xmlns:xlink="http://www.w3.org/1999/xlink" content-type="arpha" xlink:type="simple">00524E5F-CBCE-517D-90AF-B3048552C5F1</object-id><label>Figure 3.</label><caption><p><italic><tp:taxon-name><tp:taxon-name-part taxon-name-part-type="genus" reg="Femorbiona">Femorbiona</tp:taxon-name-part> <tp:taxon-name-part taxon-name-part-type="species" reg="phami">phami</tp:taxon-name-part></tp:taxon-name></italic> sp. nov., holotype male palp <bold>A</bold> prolateral view <bold>B</bold> retrolateral view <bold>C</bold> bulb, prolateral view <bold>D</bold> bulb, ventral view <bold>E</bold> bulb, retrolateral view. Abbreviations: E = embolus; <abbrev xmlns:xlink="http://www.w3.org/1999/xlink" xlink:title="embolic base" id="ABBRID0EWCAG" xlink:type="simple">EB</abbrev> = embolic base; <abbrev xmlns:xlink="http://www.w3.org/1999/xlink" xlink:title="femoral apophysis" id="ABBRID0E1CAG" xlink:type="simple">FA</abbrev> = femoral apophysis; <abbrev xmlns:xlink="http://www.w3.org/1999/xlink" xlink:title="prolateral patellar apophysis" id="ABBRID0E5CAG" xlink:type="simple">PPA</abbrev> = prolateral patellar apophysis; <abbrev xmlns:xlink="http://www.w3.org/1999/xlink" xlink:title="ventral tibial apophysis" id="ABBRID0ECDAG" xlink:type="simple">VTA</abbrev> = ventral tibial apophysis. Scale bars: 0.1 mm.</p></caption><graphic xmlns:xlink="http://www.w3.org/1999/xlink" xlink:href="zookeys-1052-025-g003.jpg" position="float" orientation="portrait" xlink:type="simple" id="oo_571993.jpg"><uri content-type="original_file" xlink:type="simple">https://binary.pensoft.net/fig/571993</uri></graphic></fig><p><bold>Female.</bold> Paratype (Fig. <xref ref-type="fig" rid="F4">4G, H</xref>): total length 3.99; carapace 1.84 long, 1.43 wide; opisthosoma 2.15 long, 1.07 wide. Eye sizes and interdistances: <abbrev xmlns:xlink="http://www.w3.org/1999/xlink" xlink:title="anterior median eyes" id="ABBRID0ETDAG" xlink:type="simple">AME</abbrev> 0.09, <abbrev xmlns:xlink="http://www.w3.org/1999/xlink" xlink:title="anterior lateral eyes" id="ABBRID0EXDAG" xlink:type="simple">ALE</abbrev> 0.13, <abbrev xmlns:xlink="http://www.w3.org/1999/xlink" xlink:title="posterior median eyes" id="ABBRID0E2DAG" xlink:type="simple">PME</abbrev> 0.12, <abbrev xmlns:xlink="http://www.w3.org/1999/xlink" xlink:title="posterior lateral eyes" id="ABBRID0E6DAG" xlink:type="simple">PLE</abbrev> 0.10, <abbrev xmlns:xlink="http://www.w3.org/1999/xlink" xlink:title="distance between AMEs" id="ABBRID0EDEAG" xlink:type="simple">AME–AME</abbrev> 0.06, <abbrev xmlns:xlink="http://www.w3.org/1999/xlink" xlink:title="distance between AME and ALE" id="ABBRID0EHEAG" xlink:type="simple">AME–ALE</abbrev> 0.06, <abbrev xmlns:xlink="http://www.w3.org/1999/xlink" xlink:title="distance between PMEs" id="ABBRID0ELEAG" xlink:type="simple">PME–PME</abbrev> 0.12, <abbrev xmlns:xlink="http://www.w3.org/1999/xlink" xlink:title="distance between PME and PLE" id="ABBRID0EPEAG" xlink:type="simple">PME–PLE</abbrev> 0.15, <abbrev xmlns:xlink="http://www.w3.org/1999/xlink" xlink:title="length of MOQ" id="ABBRID0ETEAG" xlink:type="simple">MOQL</abbrev> 0.27, <abbrev xmlns:xlink="http://www.w3.org/1999/xlink" xlink:title="MOQ anterior width" id="ABBRID0EXEAG" xlink:type="simple">MOQA</abbrev> 0.27, <abbrev xmlns:xlink="http://www.w3.org/1999/xlink" xlink:title="MOQ posterior width" id="ABBRID0E2EAG" xlink:type="simple">MOQP</abbrev> 0.48. Legs yellowish white, without distinct markings. Leg measurements: I 4.10 (1.18, 1.70, 0.80, 0.42), II 4.60 (1.33, 1.92, 0.93, 0.42), III 3.72 (1.11, 1.28, 0.93, 0.40), IV 5.31 (1.52, 1.86, 1.47, 0.46). Similar to males but slightly smaller and lighter.</p><fig id="F4" position="float" orientation="portrait"><object-id xmlns:xlink="http://www.w3.org/1999/xlink" content-type="doi" xlink:type="simple">10.3897/zookeys.1052.66803.figure4</object-id><object-id xmlns:xlink="http://www.w3.org/1999/xlink" content-type="arpha" xlink:type="simple">28E926D1-F0E1-59B0-8840-D91E853DA8AE</object-id><label>Figure 4.</label><caption><p><italic><tp:taxon-name><tp:taxon-name-part taxon-name-part-type="genus" reg="Femorbiona">Femorbiona</tp:taxon-name-part> <tp:taxon-name-part taxon-name-part-type="species" reg="phami">phami</tp:taxon-name-part></tp:taxon-name></italic> sp. nov., female paratype and male holotype, epigyne (<bold>A–D</bold>), male habitus (<bold>E, F</bold>) and female habitus (<bold>G, H</bold>) <bold>A</bold> intact, ventral view <bold>B</bold> cleared, ventral view <bold>C</bold> cleared, dorsal view <bold>D</bold> cleared, dorsal view <bold>E</bold> dorsal view <bold>F</bold> lateral view <bold>G</bold> dorsal view <bold>H</bold> ventral view. Abbreviations: <abbrev xmlns:xlink="http://www.w3.org/1999/xlink" xlink:title="bursa" id="ABBRID0EIGAG" xlink:type="simple">BS</abbrev> = bursa; <abbrev xmlns:xlink="http://www.w3.org/1999/xlink" xlink:title="copulatory opening" id="ABBRID0EMGAG" xlink:type="simple">CO</abbrev> = copulatory opening; <abbrev xmlns:xlink="http://www.w3.org/1999/xlink" xlink:title="spermatheca" id="ABBRID0EQGAG" xlink:type="simple">SP</abbrev> = spermatheca. Scale bars: 0.1 mm (<bold>A–D</bold>); 1 mm (<bold>E–H</bold>).</p></caption><graphic xmlns:xlink="http://www.w3.org/1999/xlink" xlink:href="zookeys-1052-025-g004.jpg" position="float" orientation="portrait" xlink:type="simple" id="oo_571994.jpg"><uri content-type="original_file" xlink:type="simple">https://binary.pensoft.net/fig/571994</uri></graphic></fig><p>Epigyne (Fig. <xref ref-type="fig" rid="F4">4A–D</xref>). Epigynal plate wider than long, anterior and lateral margins not rebordered; spermathecae and bursae indistinct, copulatory ducts easily visible through integument in ventral view. Copulatory openings large, pocket-like, located on chitinous structures at the postero-lateral portion of epigynal plate, separated by ca. 1 diameter. Copulatory ducts thick, covered by large spermathecae in dorsal view, directed anteriorly, then connected to spermathecae. Spermathecae long, tubular, sinuous. Bursae oblong, translucent, surface smooth, close together, ca. 2 × longer than wide.</p></tp:treatment-sec><tp:treatment-sec sec-type="distribution" id="SECID0EDHAG"><title>Distribution.</title><p>Known only from the type locality, Hai Phong, Vietnam.</p></tp:treatment-sec><tp:treatment-sec sec-type="etymology" id="SECID0EIHAG"><title>Etymology.</title><p>The specific name is a patronym after Dinh Sac Pham (Hanoi, Vietnam), collector of the type series; noun (name) in apposition.</p></tp:treatment-sec><tp:treatment-sec><!--Section generated to contain objects referenced in tp:taxon-treatment.--><fig id="F7" position="float" orientation="portrait"><object-id xmlns:xlink="http://www.w3.org/1999/xlink" content-type="doi" xlink:type="simple">10.3897/zookeys.1052.66803.figure7</object-id><object-id xmlns:xlink="http://www.w3.org/1999/xlink" content-type="arpha" xlink:type="simple">B8447EC7-B8F8-57F4-BEFA-C4A270BB6521</object-id><label>Figure 7.</label><caption><p><italic><tp:taxon-name><tp:taxon-name-part taxon-name-part-type="genus" reg="Femorbiona">Femorbiona</tp:taxon-name-part></tp:taxon-name></italic> spp., left male palp, ventral view <bold>A</bold><italic><tp:taxon-name><tp:taxon-name-part taxon-name-part-type="genus" reg="Femorbiona">F.</tp:taxon-name-part> <tp:taxon-name-part taxon-name-part-type="species" reg="brachyptera">brachyptera</tp:taxon-name-part></tp:taxon-name></italic>, paratype <bold>B</bold><italic><tp:taxon-name><tp:taxon-name-part taxon-name-part-type="genus" reg="Femorbiona">F.</tp:taxon-name-part> <tp:taxon-name-part taxon-name-part-type="species" reg="phami">phami</tp:taxon-name-part></tp:taxon-name></italic> sp. nov., holotype <bold>C</bold><italic><tp:taxon-name><tp:taxon-name-part taxon-name-part-type="genus" reg="Femorbiona">F.</tp:taxon-name-part> <tp:taxon-name-part taxon-name-part-type="species" reg="shenzhen">shenzhen</tp:taxon-name-part></tp:taxon-name></italic> sp. nov., holotype. Abbreviations: C = conductor; E = embolus; <abbrev xmlns:xlink="http://www.w3.org/1999/xlink" xlink:title="femoral apophysis" id="ABBRID0E2XAG" xlink:type="simple">FA</abbrev> = femoral apophysis; <abbrev xmlns:xlink="http://www.w3.org/1999/xlink" xlink:title="embolic base" id="ABBRID0E6XAG" xlink:type="simple">EB</abbrev> = embolic base; <abbrev xmlns:xlink="http://www.w3.org/1999/xlink" xlink:title="prolateral patellar apophysis" id="ABBRID0EDYAG" xlink:type="simple">PPA</abbrev> = prolateral patellar apophysis. Scale bars: 0.2 mm.</p></caption><graphic xmlns:xlink="http://www.w3.org/1999/xlink" xlink:href="zookeys-1052-025-g007.jpg" position="float" orientation="portrait" xlink:type="simple" id="oo_571997.jpg"><uri content-type="original_file" xlink:type="simple">https://binary.pensoft.net/fig/571997</uri></graphic></fig><fig id="F1" position="float" orientation="portrait"><object-id xmlns:xlink="http://www.w3.org/1999/xlink" content-type="doi" xlink:type="simple">10.3897/zookeys.1052.66803.figure1</object-id><object-id xmlns:xlink="http://www.w3.org/1999/xlink" content-type="arpha" xlink:type="simple">08CC02D5-DF4B-599E-A34F-AF160F627427</object-id><label>Figure 1.</label><caption><p><italic><tp:taxon-name><tp:taxon-name-part taxon-name-part-type="genus" reg="Femorbiona">Femorbiona</tp:taxon-name-part> <tp:taxon-name-part taxon-name-part-type="species" reg="brachyptera">brachyptera</tp:taxon-name-part></tp:taxon-name></italic>, paratype male palp <bold>A</bold> prolateral view <bold>B</bold> retrolateral view <bold>C</bold> bulb, prolateral view <bold>D</bold> bulb, ventral view <bold>E</bold> bulb, retrolateral view. Abbreviations: C = conductor; E = embolus; <abbrev xmlns:xlink="http://www.w3.org/1999/xlink" xlink:title="embolic base" id="ABBRID0E4TAE" xlink:type="simple">EB</abbrev> = embolic base; <abbrev xmlns:xlink="http://www.w3.org/1999/xlink" xlink:title="femoral apophysis" id="ABBRID0EBUAE" xlink:type="simple">FA</abbrev> = femoral apophysis; <abbrev xmlns:xlink="http://www.w3.org/1999/xlink" xlink:title="prolateral patellar apophysis" id="ABBRID0EFUAE" xlink:type="simple">PPA</abbrev> = prolateral patellar apophysis; <abbrev xmlns:xlink="http://www.w3.org/1999/xlink" xlink:title="ventral tibial apophysis" id="ABBRID0EJUAE" xlink:type="simple">VTA</abbrev> = ventral tibial apophysis. Scale bars: 0.1 mm.</p></caption><graphic xmlns:xlink="http://www.w3.org/1999/xlink" xlink:href="zookeys-1052-025-g001.jpg" position="float" orientation="portrait" xlink:type="simple" id="oo_571991.jpg"><uri content-type="original_file" xlink:type="simple">https://binary.pensoft.net/fig/571991</uri></graphic></fig><fig id="F2" position="float" orientation="portrait"><object-id xmlns:xlink="http://www.w3.org/1999/xlink" content-type="doi" xlink:type="simple">10.3897/zookeys.1052.66803.figure2</object-id><object-id xmlns:xlink="http://www.w3.org/1999/xlink" content-type="arpha" xlink:type="simple">486302F7-39D9-5220-862F-0D6AF627FDAB</object-id><label>Figure 2.</label><caption><p><italic><tp:taxon-name><tp:taxon-name-part taxon-name-part-type="genus" reg="Femorbiona">Femorbiona</tp:taxon-name-part> <tp:taxon-name-part taxon-name-part-type="species" reg="brachyptera">brachyptera</tp:taxon-name-part></tp:taxon-name></italic>, female and male paratypes, epigyne (<bold>A–D</bold>), male habitus (<bold>E, F</bold>) and female habitus (<bold>G, H</bold>) <bold>A</bold> intact, ventral view <bold>B</bold> cleared, ventral view <bold>C</bold> cleared, dorsal view <bold>D</bold> cleared, dorsal view <bold>E</bold> dorsal view <bold>F</bold> lateral view <bold>G</bold> dorsal view <bold>H</bold> ventral view. Abbreviations: <abbrev xmlns:xlink="http://www.w3.org/1999/xlink" xlink:title="bursa" id="ABBRID0EPXAE" xlink:type="simple">BS</abbrev> = bursa; <abbrev xmlns:xlink="http://www.w3.org/1999/xlink" xlink:title="copulatory opening" id="ABBRID0ETXAE" xlink:type="simple">CO</abbrev> = copulatory opening; H= hood; <abbrev xmlns:xlink="http://www.w3.org/1999/xlink" xlink:title="spermatheca" id="ABBRID0EXXAE" xlink:type="simple">SP</abbrev> = spermatheca. Scale bars: 0.1 mm (<bold>A–D</bold>); 1 mm (<bold>E–H</bold>).</p></caption><graphic xmlns:xlink="http://www.w3.org/1999/xlink" xlink:href="zookeys-1052-025-g002.jpg" position="float" orientation="portrait" xlink:type="simple" id="oo_571992.jpg"><uri content-type="original_file" xlink:type="simple">https://binary.pensoft.net/fig/571992</uri></graphic></fig><fig id="F6" position="float" orientation="portrait"><object-id xmlns:xlink="http://www.w3.org/1999/xlink" content-type="doi" xlink:type="simple">10.3897/zookeys.1052.66803.figure6</object-id><object-id xmlns:xlink="http://www.w3.org/1999/xlink" content-type="arpha" xlink:type="simple">0F5F4D53-397C-5C12-9F2D-675A484D16F8</object-id><label>Figure 6.</label><caption><p><italic><tp:taxon-name><tp:taxon-name-part taxon-name-part-type="genus" reg="Femorbiona">Femorbiona</tp:taxon-name-part> <tp:taxon-name-part taxon-name-part-type="species" reg="shenzhen">shenzhen</tp:taxon-name-part></tp:taxon-name></italic> sp. nov., male holotype and female paratype, epigyne (<bold>A–D</bold>), male habitus (<bold>E, F</bold>) and female habitus (<bold>G, H</bold>) <bold>A</bold> intact, ventral view <bold>B</bold> cleared, ventral view <bold>C</bold> cleared, dorsal view <bold>D</bold> cleared, dorsal view <bold>E</bold> dorsal view <bold>F</bold> lateral view <bold>G</bold> dorsal view <bold>H</bold> ventral view. Abbreviations: <abbrev xmlns:xlink="http://www.w3.org/1999/xlink" xlink:title="bursa" id="ABBRID0EKVAG" xlink:type="simple">BS</abbrev> = bursa; <abbrev xmlns:xlink="http://www.w3.org/1999/xlink" xlink:title="copulatory opening" id="ABBRID0EOVAG" xlink:type="simple">CO</abbrev> = copulatory opening; H= hood; <abbrev xmlns:xlink="http://www.w3.org/1999/xlink" xlink:title="spermatheca" id="ABBRID0ESVAG" xlink:type="simple">SP</abbrev> = spermatheca. Scale bars: 0.1 mm (<bold>A–D</bold>); 1 mm (<bold>E–H</bold>).</p></caption><graphic xmlns:xlink="http://www.w3.org/1999/xlink" xlink:href="zookeys-1052-025-g006.jpg" position="float" orientation="portrait" xlink:type="simple" id="oo_571996.jpg"><uri content-type="original_file" xlink:type="simple">https://binary.pensoft.net/fig/571996</uri></graphic></fig></tp:treatment-sec><ref-list><ref id="B14"><mixed-citation xmlns:xlink="http://www.w3.org/1999/xlink" xlink:type="simple"><person-group><name name-style="western"><surname>Zhu</surname><given-names>BR</given-names></name><name name-style="western"><surname>Ren</surname><given-names>HQ</given-names></name><name name-style="western"><surname>Chen</surname><given-names>J</given-names></name></person-group> (<year>2012</year>) <article-title>A new species of the genus <italic><tp:taxon-name><tp:taxon-name-part taxon-name-part-type="genus">Clubiona</tp:taxon-name-part></tp:taxon-name></italic> Latreille (<tp:taxon-name><tp:taxon-name-part taxon-name-part-type="order">Araneae</tp:taxon-name-part></tp:taxon-name>, <tp:taxon-name><tp:taxon-name-part taxon-name-part-type="family">Clubionidae</tp:taxon-name-part></tp:taxon-name>) from Hainan Island, China.</article-title><source>Zootaxa</source><volume>3167</volume>: <fpage>53</fpage>–<lpage>56</lpage>. <ext-link xlink:type="simple" ext-link-type="doi" xlink:href="10.11646/zootaxa.3167.1.5">https://doi.org/10.11646/zootaxa.3167.1.5</ext-link></mixed-citation></ref></ref-list></tp:taxon-treatment>
