# Supplementary material for: Femorbiona gen. nov., a new genus of sac spiders (Araneae, Clubionidae) from Southeast Asia
Source: Zookeys. 2021 Jul 30;1052:25–41. doi: 10.3897/zookeys.1052.66803 (PMC8346418; doi:10.3897/zookeys.1052.66803)
Supplement: XML Treatment for Femorbiona shenzhen [file zookeys.1052.66803-treatment4.xml]

<!DOCTYPE tp:taxon-treatment
  PUBLIC "-//TaxonX//DTD Taxonomic Treatment Publishing DTD v0 20100105//EN" "tax-treatment-NSO.dtd">
<tp:taxon-treatment xmlns:tp="http://www.plazi.org/taxpub"><tp:treatment-meta><kwd-group><label>Taxon classification</label><kwd><named-content xmlns:xlink="http://www.w3.org/1999/xlink" content-type="kingdom">Animalia</named-content></kwd><kwd><named-content xmlns:xlink="http://www.w3.org/1999/xlink" content-type="order">Araneae</named-content></kwd><kwd><named-content xmlns:xlink="http://www.w3.org/1999/xlink" content-type="family">Clubionidae</named-content></kwd></kwd-group><mixed-citation publication-type="journal"><person-group><name><surname>Zhang</surname><given-names>Jianshuang</given-names></name><name><surname>Yu</surname><given-names>Hao</given-names></name><name><surname>Li</surname><given-names>Shuqiang</given-names></name></person-group><article-title><italic><tp:taxon-name><tp:taxon-name-part taxon-name-part-type="genus" reg="Femorbiona">Femorbiona</tp:taxon-name-part></tp:taxon-name></italic> gen. nov., a new genus of sac spiders (<tp:taxon-name><tp:taxon-name-part taxon-name-part-type="order">Araneae</tp:taxon-name-part></tp:taxon-name>, <tp:taxon-name><tp:taxon-name-part taxon-name-part-type="family">Clubionidae</tp:taxon-name-part></tp:taxon-name>) from Southeast Asia</article-title><source>Zookeys</source><day>30</day><month>7</month><year>2021</year><volume>1052</volume><fpage>25</fpage><lpage>41</lpage><pub-id pub-id-type="doi">10.3897/zookeys.1052.66803</pub-id></mixed-citation></tp:treatment-meta><tp:nomenclature><tp:taxon-name><object-id xmlns:xlink="http://www.w3.org/1999/xlink" content-type="arpha" xlink:type="simple">395D05E9-C083-5AAB-B69E-A22E4A1B5116</object-id>
              <tp:taxon-name-part taxon-name-part-type="genus" reg="Femorbiona">Femorbiona</tp:taxon-name-part>
              <tp:taxon-name-part taxon-name-part-type="species" reg="shenzhen">shenzhen</tp:taxon-name-part>
              <object-id xmlns:xlink="http://www.w3.org/1999/xlink" content-type="zoobank" xlink:type="simple">http://zoobank.org/F828E5CC-CEBA-4FBC-942F-3FF97438099B</object-id>
            </tp:taxon-name><tp:taxon-authority>Yu &amp; Li</tp:taxon-authority><tp:taxon-status xmlns:xlink="http://www.w3.org/1999/xlink" xlink:type="simple">sp. nov.</tp:taxon-status><xref ref-type="fig" rid="F5">Figs 5</xref><xref ref-type="fig" rid="F6">, 6</xref><xref ref-type="fig" rid="F7">, 7C</xref><xref ref-type="fig" rid="F8">, 8</xref></tp:nomenclature><tp:treatment-sec sec-type="type material" id="SECID0EGJAG"><title>Type material.</title><p><bold><italic>Holotype</italic></bold> ♂ (<named-content xmlns:xlink="http://www.w3.org/1999/xlink" content-type="dwc:institutional_code" xlink:type="simple">IZCAS</named-content>-Ar 34726), CHINA: Guangdong Province: Shenzhen: Meilin Reservoir, <named-content xmlns:xlink="http://www.w3.org/1999/xlink" content-type="dwc:verbatimCoordinates" xlink:type="simple"><named-content content-type="geo-json" specific-use="{&#34;type&#34;:&#34;Point&#34;,&#34;coordinates&#34;:[114.006667,22.572750]}" id="NCID0EZJAG" xlink:type="simple">22°34.365'N, 114°0.400'E</named-content></named-content>, ca. 100 m, 01.XI.2020, Q. Lu. leg. <bold><italic>Paratype</italic></bold>: 1♀ (<named-content xmlns:xlink="http://www.w3.org/1999/xlink" content-type="dwc:institutional_code" xlink:type="simple">IZCAS</named-content>-Ar 34727), same data as holotype.</p></tp:treatment-sec><tp:treatment-sec sec-type="diagnosis" id="SECID0EGKAG"><title>Diagnosis.</title><p>The male of <italic><tp:taxon-name><tp:taxon-name-part taxon-name-part-type="genus" reg="Femorbiona">F.</tp:taxon-name-part> <tp:taxon-name-part taxon-name-part-type="species" reg="shenzhen">shenzhen</tp:taxon-name-part></tp:taxon-name></italic> sp. nov. resembles that of <italic><tp:taxon-name><tp:taxon-name-part taxon-name-part-type="genus" reg="Femorbiona">F.</tp:taxon-name-part> <tp:taxon-name-part taxon-name-part-type="species" reg="phami">phami</tp:taxon-name-part></tp:taxon-name></italic> sp. nov. (Figs <xref ref-type="fig" rid="F3">3A–E</xref>, <xref ref-type="fig" rid="F7">7B</xref>) by the embolus which consists of an enlarged base and needle-like apex (cf. Figs <xref ref-type="fig" rid="F5">5C–E</xref>, <xref ref-type="fig" rid="F7">7C</xref> and Figs <xref ref-type="fig" rid="F3">3C–E</xref>, <xref ref-type="fig" rid="F7">7B</xref>), but it differs by having: (1) the femoral apophysis finger shaped (Figs <xref ref-type="fig" rid="F5">5A, B</xref>, <xref ref-type="fig" rid="F7">7C</xref>) (vs. shaped like a short wing of a bird or dorsal fin of a fish, as in Fig. <xref ref-type="fig" rid="F3">3A, B</xref>); (2) in ventral view, the embolar apex pointed ventro-distally (Figs <xref ref-type="fig" rid="F5">5D</xref>, <xref ref-type="fig" rid="F7">7C</xref>) (vs. pointed prolatero-distally, as in Figs <xref ref-type="fig" rid="F3">3D</xref>, <xref ref-type="fig" rid="F7">7B</xref>). The female is similar to <italic><tp:taxon-name><tp:taxon-name-part taxon-name-part-type="genus" reg="Femorbiona">F.</tp:taxon-name-part> <tp:taxon-name-part taxon-name-part-type="species" reg="brachyptera">brachyptera</tp:taxon-name-part></tp:taxon-name></italic> (<xref ref-type="bibr" rid="B14">Zhu et al. 2012</xref>: 53, figs. 6, 7, 11, 12; Fig. <xref ref-type="fig" rid="F2">2A–D</xref>) by the V-shaped epigynal hoods (cf. Fig. <xref ref-type="fig" rid="F2">2A, B</xref> and Fig. <xref ref-type="fig" rid="F6">6A, B</xref>), but it differs by having: (1) the copulatory ducts easily visible through the epigynal plate in ventral view (Fig. <xref ref-type="fig" rid="F6">6A, B</xref>) (vs. indistinct, as in Fig. <xref ref-type="fig" rid="F2">2A, B</xref>); (2) the dorsal part of the spermathecae not strongly convoluted, following a C-shaped course (Fig. <xref ref-type="fig" rid="F6">6C, D</xref>) (vs. strongly convoluted, following a double S-shaped course, as in Fig. <xref ref-type="fig" rid="F2">2C, D</xref>).</p></tp:treatment-sec><tp:treatment-sec sec-type="description" id="SECID0EBOAG"><title>Description.</title><p><bold>Male.</bold> Holotype (Figs <xref ref-type="fig" rid="F6">6E, F</xref>, <xref ref-type="fig" rid="F8">8A</xref>). Total length 3.79; carapace 1.70 long, 1.22 wide; opisthosoma 2.09 long, 1.02 wide. Colour in life dark brown with red-grey abdomen (Fig. <xref ref-type="fig" rid="F8">8A</xref>). Carapace light brown in ethanol (Fig. <xref ref-type="fig" rid="F6">6E, F</xref>), darker anteriorly, without distinct pattern, fovea black; cephalic region distinctly narrowed, cervical groove and radial grooves indistinct; tegument smooth, clothed with short, fine setae. Eyes: both <abbrev xmlns:xlink="http://www.w3.org/1999/xlink" xlink:title="anterior eye row" id="ABBRID0EZOAG" xlink:type="simple">AER</abbrev> and <abbrev xmlns:xlink="http://www.w3.org/1999/xlink" xlink:title="posterior eye row" id="ABBRID0E4OAG" xlink:type="simple">PER</abbrev> slightly recurved in dorsal view, latter wider than former. Eye sizes and interdistances: <abbrev xmlns:xlink="http://www.w3.org/1999/xlink" xlink:title="anterior median eyes" id="ABBRID0EBPAG" xlink:type="simple">AME</abbrev> 0.09, <abbrev xmlns:xlink="http://www.w3.org/1999/xlink" xlink:title="anterior lateral eyes" id="ABBRID0EFPAG" xlink:type="simple">ALE</abbrev> 0.12, <abbrev xmlns:xlink="http://www.w3.org/1999/xlink" xlink:title="posterior median eyes" id="ABBRID0EJPAG" xlink:type="simple">PME</abbrev> 0.12, <abbrev xmlns:xlink="http://www.w3.org/1999/xlink" xlink:title="posterior lateral eyes" id="ABBRID0ENPAG" xlink:type="simple">PLE</abbrev> 0.12, <abbrev xmlns:xlink="http://www.w3.org/1999/xlink" xlink:title="distance between AMEs" id="ABBRID0ERPAG" xlink:type="simple">AME–AME</abbrev> 0.07, <abbrev xmlns:xlink="http://www.w3.org/1999/xlink" xlink:title="distance between AME and ALE" id="ABBRID0EVPAG" xlink:type="simple">AME–ALE</abbrev> 0.04, <abbrev xmlns:xlink="http://www.w3.org/1999/xlink" xlink:title="distance between PMEs" id="ABBRID0EZPAG" xlink:type="simple">PME–PME</abbrev> 0.20, <abbrev xmlns:xlink="http://www.w3.org/1999/xlink" xlink:title="distance between PME and PLE" id="ABBRID0E4PAG" xlink:type="simple">PME–PLE</abbrev> 0.09, <abbrev xmlns:xlink="http://www.w3.org/1999/xlink" xlink:title="length of MOQ" id="ABBRID0EBQAG" xlink:type="simple">MOQL</abbrev> 0.27, <abbrev xmlns:xlink="http://www.w3.org/1999/xlink" xlink:title="MOQ anterior width" id="ABBRID0EFQAG" xlink:type="simple">MOQA</abbrev> 0.24, <abbrev xmlns:xlink="http://www.w3.org/1999/xlink" xlink:title="MOQ posterior width" id="ABBRID0EJQAG" xlink:type="simple">MOQP</abbrev> 0.43. Chelicerae robust, dark brown, with six promarginal and four retromarginal teeth. Sternum yellowish white, 0.94 long, 0.62 wide. Labium and endites coloured as carapace. Legs coloured as sternum, without distinct markings. Leg measurements: I 3.59 (1.03, 1.51, 0.68, 0.36), II 4.19 (1.21, 1.75, 0.82, 0.41), III 3.26 (0.97, 1.17, 0.81, 0.31), IV 4.75 (1.43, 1.60, 1.29, 0.43). Abdomen elongate-oval, without pattern; dorsum greyish, anteriorly slightly darker; venter uniformly grey.</p><p>Palp (Figs <xref ref-type="fig" rid="F5">5A–E</xref>, <xref ref-type="fig" rid="F7">7C</xref>). Femur with finger-shaped retrolateral apophysis originating proximally, apophysis &lt; 1/3 length of femur. Patella 2 × longer and 1.3 × wider than tibia, with round prolateral apophysis. Tibia with small, partly membranous ventral apophysis. Bulb inflated, sperm duct indistinct in ventral view. Embolus needle-like, relatively short, &lt; 1/10 of tegulum length, originating distally on tegulum, gradually tapered toward tip, apex sharp, ventrally pointed; embolic base an enlarged tubercle.</p><fig id="F5" position="float" orientation="portrait"><object-id xmlns:xlink="http://www.w3.org/1999/xlink" content-type="doi" xlink:type="simple">10.3897/zookeys.1052.66803.figure5</object-id><object-id xmlns:xlink="http://www.w3.org/1999/xlink" content-type="arpha" xlink:type="simple">3C5E10A1-8B5B-53DB-B34C-3581B453A4E1</object-id><label>Figure 5.</label><caption><p><italic><tp:taxon-name><tp:taxon-name-part taxon-name-part-type="genus" reg="Femorbiona">Femorbiona</tp:taxon-name-part> <tp:taxon-name-part taxon-name-part-type="species" reg="shenzhen">shenzhen</tp:taxon-name-part></tp:taxon-name></italic> sp. nov., holotype male palp <bold>A</bold> prolateral view <bold>B</bold> retrolateral view <bold>C</bold> bulb, prolateral view <bold>D</bold> bulb, ventral view <bold>E</bold> bulb, retrolateral view. Abbreviations: E = embolus; <abbrev xmlns:xlink="http://www.w3.org/1999/xlink" xlink:title="embolic base" id="ABBRID0EURAG" xlink:type="simple">EB</abbrev> = embolic base; <abbrev xmlns:xlink="http://www.w3.org/1999/xlink" xlink:title="femoral apophysis" id="ABBRID0EYRAG" xlink:type="simple">FA</abbrev> = femoral apophysis; <abbrev xmlns:xlink="http://www.w3.org/1999/xlink" xlink:title="prolateral patellar apophysis" id="ABBRID0E3RAG" xlink:type="simple">PPA</abbrev> = prolateral patellar apophysis; <abbrev xmlns:xlink="http://www.w3.org/1999/xlink" xlink:title="ventral tibial apophysis" id="ABBRID0EASAG" xlink:type="simple">VTA</abbrev> = ventral tibial apophysis. Scale bars: 0.1 mm.</p></caption><graphic xmlns:xlink="http://www.w3.org/1999/xlink" xlink:href="zookeys-1052-025-g005.jpg" position="float" orientation="portrait" xlink:type="simple" id="oo_571995.jpg"><uri content-type="original_file" xlink:type="simple">https://binary.pensoft.net/fig/571995</uri></graphic></fig><p><bold>Female.</bold> Paratype (Figs <xref ref-type="fig" rid="F6">6G, H</xref>, <xref ref-type="fig" rid="F8">8B, C</xref>). Total length 2.86; carapace 1.39 long, 1.00 wide; opisthosoma 1.48 long, 0.97 wide. Eye sizes and interdistances: <abbrev xmlns:xlink="http://www.w3.org/1999/xlink" xlink:title="anterior median eyes" id="ABBRID0EVSAG" xlink:type="simple">AME</abbrev> 0.06, <abbrev xmlns:xlink="http://www.w3.org/1999/xlink" xlink:title="anterior lateral eyes" id="ABBRID0EZSAG" xlink:type="simple">ALE</abbrev> 0.09, <abbrev xmlns:xlink="http://www.w3.org/1999/xlink" xlink:title="posterior median eyes" id="ABBRID0E4SAG" xlink:type="simple">PME</abbrev> 0.08, <abbrev xmlns:xlink="http://www.w3.org/1999/xlink" xlink:title="posterior lateral eyes" id="ABBRID0EBTAG" xlink:type="simple">PLE</abbrev> 0.07, <abbrev xmlns:xlink="http://www.w3.org/1999/xlink" xlink:title="distance between AMEs" id="ABBRID0EFTAG" xlink:type="simple">AME–AME</abbrev> 0.06, <abbrev xmlns:xlink="http://www.w3.org/1999/xlink" xlink:title="distance between AME and ALE" id="ABBRID0EJTAG" xlink:type="simple">AME–ALE</abbrev> 0.06, <abbrev xmlns:xlink="http://www.w3.org/1999/xlink" xlink:title="distance between PMEs" id="ABBRID0ENTAG" xlink:type="simple">PME–PME</abbrev> 0.15, <abbrev xmlns:xlink="http://www.w3.org/1999/xlink" xlink:title="distance between PME and PLE" id="ABBRID0ERTAG" xlink:type="simple">PME–PLE</abbrev> 0.05, <abbrev xmlns:xlink="http://www.w3.org/1999/xlink" xlink:title="length of MOQ" id="ABBRID0EVTAG" xlink:type="simple">MOQL</abbrev> 0.23, <abbrev xmlns:xlink="http://www.w3.org/1999/xlink" xlink:title="MOQ anterior width" id="ABBRID0EZTAG" xlink:type="simple">MOQA</abbrev> 0.20, <abbrev xmlns:xlink="http://www.w3.org/1999/xlink" xlink:title="MOQ posterior width" id="ABBRID0E4TAG" xlink:type="simple">MOQP</abbrev> 0.32. Sternum 0.77 long, 0.50 wide. Leg measurements: I 2.52 (0.69, 1.04, 0.51, 0.28), II missing, III 2.48 (0.69, 1.00, 0.45, 0.34), IV 3.61 (1.09, 1.22, 1.01, 0.28). Similar to male but distinctly larger and lighter coloured.</p><fig id="F6" position="float" orientation="portrait"><object-id xmlns:xlink="http://www.w3.org/1999/xlink" content-type="doi" xlink:type="simple">10.3897/zookeys.1052.66803.figure6</object-id><object-id xmlns:xlink="http://www.w3.org/1999/xlink" content-type="arpha" xlink:type="simple">0F5F4D53-397C-5C12-9F2D-675A484D16F8</object-id><label>Figure 6.</label><caption><p><italic><tp:taxon-name><tp:taxon-name-part taxon-name-part-type="genus" reg="Femorbiona">Femorbiona</tp:taxon-name-part> <tp:taxon-name-part taxon-name-part-type="species" reg="shenzhen">shenzhen</tp:taxon-name-part></tp:taxon-name></italic> sp. nov., male holotype and female paratype, epigyne (<bold>A–D</bold>), male habitus (<bold>E, F</bold>) and female habitus (<bold>G, H</bold>) <bold>A</bold> intact, ventral view <bold>B</bold> cleared, ventral view <bold>C</bold> cleared, dorsal view <bold>D</bold> cleared, dorsal view <bold>E</bold> dorsal view <bold>F</bold> lateral view <bold>G</bold> dorsal view <bold>H</bold> ventral view. Abbreviations: <abbrev xmlns:xlink="http://www.w3.org/1999/xlink" xlink:title="bursa" id="ABBRID0EKVAG" xlink:type="simple">BS</abbrev> = bursa; <abbrev xmlns:xlink="http://www.w3.org/1999/xlink" xlink:title="copulatory opening" id="ABBRID0EOVAG" xlink:type="simple">CO</abbrev> = copulatory opening; H= hood; <abbrev xmlns:xlink="http://www.w3.org/1999/xlink" xlink:title="spermatheca" id="ABBRID0ESVAG" xlink:type="simple">SP</abbrev> = spermatheca. Scale bars: 0.1 mm (<bold>A–D</bold>); 1 mm (<bold>E–H</bold>).</p></caption><graphic xmlns:xlink="http://www.w3.org/1999/xlink" xlink:href="zookeys-1052-025-g006.jpg" position="float" orientation="portrait" xlink:type="simple" id="oo_571996.jpg"><uri content-type="original_file" xlink:type="simple">https://binary.pensoft.net/fig/571996</uri></graphic></fig><p>Epigyne (Fig. <xref ref-type="fig" rid="F6">6A–D</xref>). Epigynal plate distinctly wider than long, through which bursae and copulatory ducts are conspicuous. Hood located posteriorly on epigynal plate, ca. 1/3 of epigyne width, posterior margin heavily sclerotised, slightly procurved, V-shaped. Copulatory openings at lateral border of hood, separated by ca. 3 diameters. Copulatory ducts thick, short, covered by large spermathecae in dorsal view. Spermathecae long, tubular, sinuous, with uniform thickness throughout. Bursae reniform, large, close together, ca. 1.5 × longer than wide, surface translucent, smooth.</p><fig id="F7" position="float" orientation="portrait"><object-id xmlns:xlink="http://www.w3.org/1999/xlink" content-type="doi" xlink:type="simple">10.3897/zookeys.1052.66803.figure7</object-id><object-id xmlns:xlink="http://www.w3.org/1999/xlink" content-type="arpha" xlink:type="simple">B8447EC7-B8F8-57F4-BEFA-C4A270BB6521</object-id><label>Figure 7.</label><caption><p><italic><tp:taxon-name><tp:taxon-name-part taxon-name-part-type="genus" reg="Femorbiona">Femorbiona</tp:taxon-name-part></tp:taxon-name></italic> spp., left male palp, ventral view <bold>A</bold><italic><tp:taxon-name><tp:taxon-name-part taxon-name-part-type="genus" reg="Femorbiona">F.</tp:taxon-name-part> <tp:taxon-name-part taxon-name-part-type="species" reg="brachyptera">brachyptera</tp:taxon-name-part></tp:taxon-name></italic>, paratype <bold>B</bold><italic><tp:taxon-name><tp:taxon-name-part taxon-name-part-type="genus" reg="Femorbiona">F.</tp:taxon-name-part> <tp:taxon-name-part taxon-name-part-type="species" reg="phami">phami</tp:taxon-name-part></tp:taxon-name></italic> sp. nov., holotype <bold>C</bold><italic><tp:taxon-name><tp:taxon-name-part taxon-name-part-type="genus" reg="Femorbiona">F.</tp:taxon-name-part> <tp:taxon-name-part taxon-name-part-type="species" reg="shenzhen">shenzhen</tp:taxon-name-part></tp:taxon-name></italic> sp. nov., holotype. Abbreviations: C = conductor; E = embolus; <abbrev xmlns:xlink="http://www.w3.org/1999/xlink" xlink:title="femoral apophysis" id="ABBRID0E2XAG" xlink:type="simple">FA</abbrev> = femoral apophysis; <abbrev xmlns:xlink="http://www.w3.org/1999/xlink" xlink:title="embolic base" id="ABBRID0E6XAG" xlink:type="simple">EB</abbrev> = embolic base; <abbrev xmlns:xlink="http://www.w3.org/1999/xlink" xlink:title="prolateral patellar apophysis" id="ABBRID0EDYAG" xlink:type="simple">PPA</abbrev> = prolateral patellar apophysis. Scale bars: 0.2 mm.</p></caption><graphic xmlns:xlink="http://www.w3.org/1999/xlink" xlink:href="zookeys-1052-025-g007.jpg" position="float" orientation="portrait" xlink:type="simple" id="oo_571997.jpg"><uri content-type="original_file" xlink:type="simple">https://binary.pensoft.net/fig/571997</uri></graphic></fig></tp:treatment-sec><tp:treatment-sec sec-type="distribution" id="SECID0EMYAG"><title>Distribution.</title><p>Known only from the type locality, Shenzhen, Guangdong, China.</p></tp:treatment-sec><tp:treatment-sec sec-type="etymology" id="SECID0ERYAG"><title>Etymology.</title><p>The species name is derived from the type locality; noun in apposition.</p><fig id="F8" position="float" orientation="portrait"><object-id xmlns:xlink="http://www.w3.org/1999/xlink" content-type="doi" xlink:type="simple">10.3897/zookeys.1052.66803.figure8</object-id><object-id xmlns:xlink="http://www.w3.org/1999/xlink" content-type="arpha" xlink:type="simple">3D342A93-E0A8-5A45-85AF-095AD89CA5FA</object-id><label>Figure 8.</label><caption><p><italic><tp:taxon-name><tp:taxon-name-part taxon-name-part-type="genus" reg="Femorbiona">Femorbiona</tp:taxon-name-part> <tp:taxon-name-part taxon-name-part-type="species" reg="shenzhen">shenzhen</tp:taxon-name-part></tp:taxon-name></italic> sp. nov., male holotype (<bold>A</bold>) and female paratype (<bold>B, C</bold>), live specimens. Photographs by Qianle Lu (Shenzhen, Guangdong).</p></caption><graphic xmlns:xlink="http://www.w3.org/1999/xlink" xlink:href="zookeys-1052-025-g008.jpg" position="float" orientation="portrait" xlink:type="simple" id="oo_571998.jpg"><uri content-type="original_file" xlink:type="simple">https://binary.pensoft.net/fig/571998</uri></graphic></fig></tp:treatment-sec><tp:treatment-sec><!--Section generated to contain objects referenced in tp:taxon-treatment.--><fig id="F3" position="float" orientation="portrait"><object-id xmlns:xlink="http://www.w3.org/1999/xlink" content-type="doi" xlink:type="simple">10.3897/zookeys.1052.66803.figure3</object-id><object-id xmlns:xlink="http://www.w3.org/1999/xlink" content-type="arpha" xlink:type="simple">00524E5F-CBCE-517D-90AF-B3048552C5F1</object-id><label>Figure 3.</label><caption><p><italic><tp:taxon-name><tp:taxon-name-part taxon-name-part-type="genus" reg="Femorbiona">Femorbiona</tp:taxon-name-part> <tp:taxon-name-part taxon-name-part-type="species" reg="phami">phami</tp:taxon-name-part></tp:taxon-name></italic> sp. nov., holotype male palp <bold>A</bold> prolateral view <bold>B</bold> retrolateral view <bold>C</bold> bulb, prolateral view <bold>D</bold> bulb, ventral view <bold>E</bold> bulb, retrolateral view. Abbreviations: E = embolus; <abbrev xmlns:xlink="http://www.w3.org/1999/xlink" xlink:title="embolic base" id="ABBRID0EWCAG" xlink:type="simple">EB</abbrev> = embolic base; <abbrev xmlns:xlink="http://www.w3.org/1999/xlink" xlink:title="femoral apophysis" id="ABBRID0E1CAG" xlink:type="simple">FA</abbrev> = femoral apophysis; <abbrev xmlns:xlink="http://www.w3.org/1999/xlink" xlink:title="prolateral patellar apophysis" id="ABBRID0E5CAG" xlink:type="simple">PPA</abbrev> = prolateral patellar apophysis; <abbrev xmlns:xlink="http://www.w3.org/1999/xlink" xlink:title="ventral tibial apophysis" id="ABBRID0ECDAG" xlink:type="simple">VTA</abbrev> = ventral tibial apophysis. Scale bars: 0.1 mm.</p></caption><graphic xmlns:xlink="http://www.w3.org/1999/xlink" xlink:href="zookeys-1052-025-g003.jpg" position="float" orientation="portrait" xlink:type="simple" id="oo_571993.jpg"><uri content-type="original_file" xlink:type="simple">https://binary.pensoft.net/fig/571993</uri></graphic></fig><fig id="F2" position="float" orientation="portrait"><object-id xmlns:xlink="http://www.w3.org/1999/xlink" content-type="doi" xlink:type="simple">10.3897/zookeys.1052.66803.figure2</object-id><object-id xmlns:xlink="http://www.w3.org/1999/xlink" content-type="arpha" xlink:type="simple">486302F7-39D9-5220-862F-0D6AF627FDAB</object-id><label>Figure 2.</label><caption><p><italic><tp:taxon-name><tp:taxon-name-part taxon-name-part-type="genus" reg="Femorbiona">Femorbiona</tp:taxon-name-part> <tp:taxon-name-part taxon-name-part-type="species" reg="brachyptera">brachyptera</tp:taxon-name-part></tp:taxon-name></italic>, female and male paratypes, epigyne (<bold>A–D</bold>), male habitus (<bold>E, F</bold>) and female habitus (<bold>G, H</bold>) <bold>A</bold> intact, ventral view <bold>B</bold> cleared, ventral view <bold>C</bold> cleared, dorsal view <bold>D</bold> cleared, dorsal view <bold>E</bold> dorsal view <bold>F</bold> lateral view <bold>G</bold> dorsal view <bold>H</bold> ventral view. Abbreviations: <abbrev xmlns:xlink="http://www.w3.org/1999/xlink" xlink:title="bursa" id="ABBRID0EPXAE" xlink:type="simple">BS</abbrev> = bursa; <abbrev xmlns:xlink="http://www.w3.org/1999/xlink" xlink:title="copulatory opening" id="ABBRID0ETXAE" xlink:type="simple">CO</abbrev> = copulatory opening; H= hood; <abbrev xmlns:xlink="http://www.w3.org/1999/xlink" xlink:title="spermatheca" id="ABBRID0EXXAE" xlink:type="simple">SP</abbrev> = spermatheca. Scale bars: 0.1 mm (<bold>A–D</bold>); 1 mm (<bold>E–H</bold>).</p></caption><graphic xmlns:xlink="http://www.w3.org/1999/xlink" xlink:href="zookeys-1052-025-g002.jpg" position="float" orientation="portrait" xlink:type="simple" id="oo_571992.jpg"><uri content-type="original_file" xlink:type="simple">https://binary.pensoft.net/fig/571992</uri></graphic></fig></tp:treatment-sec><ref-list><ref id="B14"><mixed-citation xmlns:xlink="http://www.w3.org/1999/xlink" xlink:type="simple"><person-group><name name-style="western"><surname>Zhu</surname><given-names>BR</given-names></name><name name-style="western"><surname>Ren</surname><given-names>HQ</given-names></name><name name-style="western"><surname>Chen</surname><given-names>J</given-names></name></person-group> (<year>2012</year>) <article-title>A new species of the genus <italic><tp:taxon-name><tp:taxon-name-part taxon-name-part-type="genus">Clubiona</tp:taxon-name-part></tp:taxon-name></italic> Latreille (<tp:taxon-name><tp:taxon-name-part taxon-name-part-type="order">Araneae</tp:taxon-name-part></tp:taxon-name>, <tp:taxon-name><tp:taxon-name-part taxon-name-part-type="family">Clubionidae</tp:taxon-name-part></tp:taxon-name>) from Hainan Island, China.</article-title><source>Zootaxa</source><volume>3167</volume>: <fpage>53</fpage>–<lpage>56</lpage>. <ext-link xlink:type="simple" ext-link-type="doi" xlink:href="10.11646/zootaxa.3167.1.5">https://doi.org/10.11646/zootaxa.3167.1.5</ext-link></mixed-citation></ref></ref-list></tp:taxon-treatment>
